# Supplementary material for: Moderate beta-cell ablation triggers synergic compensatory mechanisms even in the absence of overt metabolic disruption
Source: Commun Biol. 2024 Jul 9;7:833. doi: 10.1038/s42003-024-06527-5 (PMC11233560; doi:10.1038/s42003-024-06527-5)
Supplement: Supplementary file 4 — Supplementary Data 1 [file 42003_2024_6527_MOESM4_ESM.xlsx]

## Sheet: Sheet1
Supplemental Table 1. DEG lists used for IPA-driven pathway analysis
Comparison	DT 3 DPA vs unablated control	DT 5 DPA vs 3DPA	DT 30 DPA vs 5 DPA	DT 5 DPA vs unablated control	DT 30 DPA vs unablated control	DT 10 WPA [HFD] vs DT 10 WPA [SD]	STZ 10 WPA [HFD] vs STZ 10 WPA [SD]	STZ 10 WPA [SD] vs DT 10 WPA [SD]	STZ 10 WPA [HFD] vs DT 10 WPA [HFD]
total DEGs	663	2707	4911	1674	2033	4308	1517	2005	1373
	A230005M16Rik	ADAM8	A1CF	A230072C01Rik	ABCG8	A2M	1110028F11Rik	A430078I02Rik	1500015A07Rik
	A230028O05Rik	GAS7	A230103J11Rik	A2M	ABHD17B	A330094K24Rik	1110038B12Rik	A430093F15Rik	A130006I12Rik
	A830019P07Rik	1110002L01Rik	A2M	A330023F24Rik	ABI3	A430078I02Rik	1700003M07Rik	A4GALT	A530040E14Rik/Gm2427
	A930017M01Rik	1110018N20Rik	A330023F24Rik	A330076H08Rik	ABLIM1	A430093F15Rik	1700084C06Rik	A730020M07Rik	A730049H05Rik
	ACOD1	1600010M07Rik	A330076H08Rik	A430072P03Rik	ACAA2	A530040E14Rik/Gm2427	1810018F18Rik	A830011K09Rik	A930015D03Rik
	ACSM1	1700016F12Rik	A3GALT2	A530021J07Rik	ACAP1	A630001G21Rik	2010001A14Rik	A930011G23Rik	AASS
	ACTN2	1700040D17Rik	A430072P03Rik	A630014C17Rik	ACAT2	A630023P12Rik	2010010A06Rik	A930015D03Rik	ABCC2
	ADAMTS2	1700047M11Rik	A530040E14Rik/Gm2427	A830011K09Rik	ACHE	A730020M07Rik	2010016I18Rik	A930041C12Rik	ABCG5
	ADAMTSL1	1700071M16Rik	A630001G21Rik	A930005H10Rik	ACOT7	A930011G23Rik	2010106E10Rik	AADAC	ABHD14B
	ADCY2	1700086L19Rik	A630095N17Rik	A930015D03Rik	Acp5	AAAS	2010110G14Rik	AAMDC	Acaa1b
	ADCYAP1	1700093J21Rik	A830011K09Rik	ABCA9	ACSF2	AASS	2200002D01Rik	Abca14	ACKR3
	ADCYAP1R1	1700097N02Rik	A930003O13Rik	ABCC3	ACSM1	ABAT	2210418O10Rik	Abca8a	ACOT12
	ADGRA1	1700112D23Rik	A930011G23Rik	ABCC12	ACSS1	ABCA4	2310016G11Rik	ABCB1	ACSM3
	AHSG	1810007D17Rik	A930012O16Rik	ABCD2	ACTB	ABCA9	2410021H03Rik	ABCC2	ACSM5
	AJAP1	1810008I18Rik	A930015D03Rik	ABHD12B	ADAM8	ABCB4	2610204G07Rik	ABCC3	ACTA2
	AKAP6	1810018F18Rik	A930017M01Rik	ACER3	ADAMDEC1	ABCC2	2810433D01Rik	ABCC6	ACTG2
	AKAP14	1810053B23Rik	A930024N18Rik	ACKR3	ADCY7	Abcg3	4732463B04Rik	ABCD1	ADAM28
	AKR1C4	1810064F22Rik	AA543186	ACOD1	ADCYAP1	ABCG5	4833407H14Rik	ABCG2	ADAMTS1
	Akr1cl	2010016I18Rik	AAAS	ACOT1	ADCYAP1R1	ABCG8	4930404A12Rik	Abcg3	ADARB2
	ALAS2	2310015A10Rik	AACS	ACOT7	ADD2	ABHD15	4930417O13Rik	ABCG5	ADGRA3
	ALB	2610008E11Rik	AADAC	ACSM1	ADD3	ABHD14B	4930430E12Rik	ABCG8	ADH4
	ALDH1A1	2610035D17Rik	AADAT	ACTA2	ADGRA1	ABHD17B	4930440C22Rik	Abhd1	Adh6a
	ALDH1B1	2810408I11Rik	AARD	ACTN2	ADGRB3	ABI3	4930469K13Rik	ABHD3	ADHFE1
	ALMS1P1	2900009J06Rik	ABAT	ADAM8	ADGRE5	ABLIM1	4930524J08Rik	ABHD6	ADM2
	ALOXE3	2900026A02Rik	ABCA2	ADAM9	ADGRL3	ACAD8	4930581F22Rik	Abhd11os	ADRA1D
	Amy2b	2900052L18Rik	ABCA5	ADAM15	ADRA2A	ACADSB	4933404O12Rik	ABHD17A	ADTRP
	Ang4	4631405J19Rik	ABCA9	ADAMTS2	ADRA2B	ACAP1	4933405D12Rik	ABI3	AEBP1
	ANGPT4	4632428C04Rik	ABCB4	ADAMTS3	ADRA2C	ACER2	5830432E09Rik	ACAA1	AF067061
	ANGPTL3	4732490B19Rik	ABCB9	ADAMTS5	Aff2	ACKR2	6430710C18Rik	ACAA2	AFF3
	Aox3	4833422C13Rik	ABCB10	ADAMTS12	AFF3	ACKR3	6720483E21Rik	Acaa1b	AFM
	APOA2	4930417O13Rik	Abcb1b	ADAMTS14	AFP	ACOD1	9030619P08Rik	ACAD11	AHSG
	APOA5	4930426I24Rik	ABCC3	ADAMTS15	AGAP2	ACOT12	9130230L23Rik	ACADL	AI506816
	APOBEC3B	4930430E12Rik	ABCC8	ADAMTSL1	AGMAT	ACOT13	9630028B13Rik	ACADM	AICDA
	APOH	4930455G09Rik	ABCD1	ADAP1	AGR2	ACOX3	9830107B12Rik/A530064D06Rik	ACADS	AJAP1
	Apol10a (includes others)	4930461C15Rik	ABCD2	ADAP2	AGTR1	ACOXL	A1CF	ACADVL	ALB
	ARL9	4930474H06Rik	ABCG2	ADCYAP1	AHI1	Acp5	A530021J07Rik	ACAT2	ALDH1L1
	ARMC3	4930525G20Rik	Abcg3	ADGRD1	AHSG	ACSF2	A530040E14Rik/Gm2427	ACBD4	ALDH1L2
	ARPP21	4930556J24Rik	ABCG4	ADGRE1	AIF1	ACSL5	A630023P12Rik	ACE	ALDH6A1
	ARTN	4930581F22Rik	ABHD15	ADGRV1	AIM2	ACSS1	A930041C12Rik	ACE2	ALDH7A1
	ASPN	4930594M22Rik	Abhd11os	ADORA2B	AK4	ACTB	AADAC	ACER1	ALDOB
	ATF3	4930597A21Rik	ABHD12B	AEBP1	AKAP6	ACTL6A	AAMDC	ACKR3	ALPP
	ATP6V0A4	4932702P03Rik	ABHD14B	AFF3	AKNA	ACTR2	ABAT	Acnat1/Acnat2	AMIGO2
	AV099323	4933428G20Rik	ABI1	AGAP2	AKR1C4	ACTR3	ABCB1	ACO1	AMMECR1
	AVIL	5031425F14Rik	ABI3	AGBL4	Akr1cl	ACVR1C	ABCC2	ACOT1	Amy2-ps1
	AW047730	5031434O11Rik	Abi3bp	AGRP	ALAD	ACVR2A	ABCC3	Acot1	AMY2A
	AZGP1	5330413P13Rik	ABLIM2	AGTRAP	ALB	ADA	ABCC6	ACOT2	Amy2a1
	1010001B22Rik	5430400D12Rik	ABRACL	AHSG	ALDH16A1	Adam3	ABCD3	ACOT4	AMY2B
	B230209E15Rik	5730420D15Rik	ACAA2	AI506816	ALDH1A1	ADAM8	ABCG2	ACOT8	Amy2b
	B230216N24Rik	5930430L01Rik	ACADS	AI839979	ALDH1B1	ADAM17	ABCG5	ACOT11	ANG
	B230398E01Rik	6430584L05Rik	ACADSB	AIF1	ALDH1L2	ADAM19	ABCG8	ACOT12	ANKLE1
	Bach2os	6430590A07Rik	ACAP1	AJAP1	ALDH5A1	Adam6a/Adam6b	Abhd1	ACOX1	ANO1
	BC021767	6530402F18Rik	ACAT2	AK4	ALG2	ADAMDEC1	Abhd11os	ACOX2	Anp32e
	BCAR3	8030423F21Rik	ACER3	AKAP5	ALS2CL	ADAMTS1	ABHD2	Acp5	AOC1
	BEAN1	8030453O22Rik	ACHE	AKR1B10	AMER3	ADAMTS2	ABHD3	ACP6	APBB1IP
	BGN	9030612E09Rik	ACKR1	1600010M07Rik	AMPH	ADAMTS4	ABHD4	ACSF2	APOA1
	BHLHE22	9030622O22Rik	ACLY	1700006J14Rik	AMY2A	ADAMTS5	ABHD6	ACSL1	APOA4
	BHMT	9130015G15Rik	ACOD1	1700016F12Rik	Amy2a1	ADAMTS10	ACAA1	ACSL5	APOB
	BNC2	9230116N13Rik	ACOT1	1700016P03Rik	Amy2b	ADAMTSL1	Acaa1b	ACSM3	APOC2
	BTG3	9330102E08Rik	Acot6	1700071M16Rik	1700006J14Rik	ADAP1	ACAA2	ACSM5	Apoc3
	C6	9430037G07Rik	ACOT9	1700086L19Rik	1700021A07Rik	ADAT3	ACAD11	ACSS1	APOH
	C130080G10Rik	9430060I03Rik	ACOX3	1700097N02Rik	A530021J07Rik	ADCY7	ACADL	ACTG2	Apol10a (includes others)
	C1QTNF7	9530027J09Rik	ACP2	1810009J06Rik/Gm2663	A530040E14Rik/Gm2427	ADCY9	ACADM	ACTN2	Apol9a/Apol9b
	C230034O21Rik	9630001P10Rik	Acp5	1810021B22Rik	A730060N03Rik	ADCYAP1	ACADS	ACY1	AQP1
	C3AR1	9830107B12Rik/A530064D06Rik	ACSL1	2310015A10Rik	A830019P07Rik	ADD3	ACADVL	ACY3	AQP4
	C8orf34	9930014A18Rik	ACSL5	AKR1C4	A930011G23Rik	ADGRA1	ACAT2	1700021J08Rik	AQP12A/AQP12B
	C920021L13Rik	A2M	ACSL6	Akr1cl	A930017M01Rik	ADGRA3	ACBD4	1700064M15Rik	ARAP2
	CA3	A330023F24Rik	ACSS1	ALB	AADAC	ADGRD1	ACBD5	1700097N02Rik	ARG2
	CA10	A330076H08Rik	ACSS2	ALDH1A2	ABAT	Adgre4	ACE	1700101I11Rik	ARHGAP11A
	CA14	A330102I10Rik	ACTA2	ALDH3B1	ABCC6	ADGRE5	ACE2	1700108N11Rik	ARHGDIG
	CACNA1E	A530021J07Rik	ACTB	ALOX5	ABCC9	ADGRF3	ACER1	1700112D23Rik	ARHGEF6
	CADM3	A630014C17Rik	ACTG2	ALOX15	Abcg3	ADGRF5	ACO1	1810006J02Rik	ASB11
	CADM4	A630023P12Rik	ACTL6B	ALOX15B	ABCG4	ADGRG1	ACO2	1810008I18Rik	ASB16
	CALB2	A830019P07Rik	ACTN2	ALOX5AP	ABCG5	ADGRG5	Acot1	1810009J06Rik/Gm2663	ASF1B
	CAMP	A930015D03Rik	ACTR2	ALOXE3	AMY2B	ADGRG7	ACOT1	1810018F18Rik	ASNS
	CAPN11	ABAT	ACTR3	ALPK1	Ang4	ADGRL4	ACOT11	2010001A14Rik	ASPM
	CARTPT	ABCA2	ACTR3B	ALS2CL	ANGPTL4	ADH4	ACOT12	2010010A06Rik	ATAD2
	CATSPERG	ABCA5	ACVR1C	AMBP	Ank2	ADH1C	ACOT2	ADA	ATAD5
	Ccdc24	ABCA9	ACVRL1	AMPD3	ANKRD33B	Adh6a	ACOT4	ADAM2	ATAD2B
	CCDC178	Abcb1b	ADAM8	Amy2a1	ANO9	ADI1	ACOT8	ADAM19	ATF5
	CCKAR	ABCC8	ADAM12	AMY2B	Aox3	ADK	ACOX1	ADAMDEC1	ATM
	CCKBR	ABCD1	ADAM15	Amy2b	AP1G2	ADM2	ACOX2	ADAMTS5	ATP2C2
	Ccl7	ABCD2	ADAM17	ANKRD66	AP1S3	ADORA1	ACSF2	ADAMTSL1	ATP4A
	CCL21	ABHD12	ADAM22	ANLN	AP3B2	ADORA2A	ACSL1	ADAMTSL5	ATP8A1
	CCR8	ABHD15	ADAM32	ANO3	APBA1	ADRA2A	ACSL5	ADAP1	AUNIP
	CCRL2	ABI3	Adam6a/Adam6b	ANXA1	APBA2	ADRB2	ACSL6	Adap2os	AURKA
	CD109	ACBD7	ADAMDEC1	ANXA2	APBB1	ADTRP	ACSM5	ADCYAP1	AURKB
	CD5L	ACER3	ADAMTS2	ANXA3	APBB1IP	AEBP1	ACY1	ADCYAP1R1	AVPI1
	CD79A	ACHE	ADAMTS3	ANXA8/ANXA8L1	APC2	AEBP2	ACY3	ADGRA1	AZGP1
	CD79B	Acnat1/Acnat2	ADAMTS4	AOAH	APOA2	Aff2	ADA	ADGRG2	B4GALT4
	CDH19	ACOD1	ADAMTS5	APAF1	APOA5	AFF3	ADAM11	ADGRG4	BACH2
	CDK5RAP1	ACP2	ADAMTS10	APCS	APOBEC3B	AFMID	Adam3	ADGRG5	BANK1
	Ceacam10	ACSL6	ADAMTS12	Aph1c	APOH	AFP	ADAM33	ADGRG7	BARD1
	CEND1	ACTRT3	ADAMTS14	APOA2	Apol7a (includes others)	AGA	ADAMDEC1	ADH4	BARX1
	CES3	ADAM9	ADAMTS15	APOA5	AQP1	AGAP2	ADAMTSL5	ADH1C	BASP1
	Ces1b/Ces1c	ADAM15	ADAMTS18	APOBEC1	AQP12A/AQP12B	AGL	ADAP1	Adh6a	BAZ1A
	CFAP53	ADAM17	ADAMTSL1	APOBEC3B	ARAP2	AGO2	ADGRG4	ADIPOR2	BBOX1
	CFD	ADAM22	ADAMTSL5	APOBR	ARF6	AHSG	ADGRG7	ADORA2A	BC048507
	CFH	ADAM33	ADAP1	APOF	ARFGAP3	AI504432	ADH1C	ADPRM	BCAM
	CHAT	ADAMTS5	ADAP2	APOH	ARFGEF3	AI506816	ADH4	ADTRP	BCAR3
	CHRM1	ADAMTS6	Adap2os	APOL6	ARHGAP4	AI662270	Adh6a	AFP	BCAT2
	CHRM2	ADAMTS14	ADARB1	Apol7a (includes others)	ARHGAP9	AICDA	ADIPOR2	AGAP2	BCKDHB
	CHRNA7	ADAMTS15	ADCY7	AQP4	ARHGAP15	AIF1	ADTRP	AGMAT	BCKDK
	CHRNB4	ADAMTS18	ADCY8	ARG1	ARHGAP17	AIG1	Aff2	AGMO	BCL6
	CIART	ADAP1	ADCY9	ARHGAP10	ARHGAP25	AIM2	AGMAT	AGPAT2	BCL11A
	CILP	ADAP2	ADCYAP1R1	ARHGEF37	ARHGAP27	AIRE	AGMO	AGR2	BDH2
	Clca3a1/Clca3a2	ADCY9	ADD2	ARHGEF10L	ARHGAP30	AK1	AGPAT2	AI847159	BHLHA15
	Clca3b	ADCYAP1	ADD3	ARL9	ARHGAP36	AK2	AGR2	AIF1	BIRC6
	CLDN1	ADGRD1	ADGRA1	ARL11	Arhgap27os1	AK5	AHCYL1	AK2	BLM
	CLDN8	ADGRE1	ADGRA2	ARMCX5	Arhgap27os2	AKAIN1	AHCYL2	AK3	BLNK
	CLDN18	Adgre4	ADGRB3	ARRB2	Arhgap27os3	AKAP5	AI662270	AKNA	BMP2K
	CLDN19	ADGRE5	ADGRD1	ARSI	ARHGDIB	AKAP8	AIM2	Akr1b7	BNIP3
	CLEC4D	ADGRF1	ADGRE1	ARX	ARHGDIG	AKNA	AK2	AKR1B10	BOC
	CLEC4F	ADGRG1	Adgre4	ASPN	ARHGEF1	Akr1b7	AKR1B10	Akr1c19	BOK
	CMA1	ADGRL1	ADGRE5	ASZ1	ARHGEF3	Akr1c14	Akr1b7	Akr1c12/Akr1c13	BPHL
	CNP	ADGRV1	ADGRG1	ATF3	ARHGEF6	Akr1c19	Akr1c12/Akr1c13	ALAS1	BPTF
	CNR1	ADI1	ADGRG7	ATP13A2	ARHGEF28	Akr1c12/Akr1c13	Akr1c14	ALB	BRCA1
	CNTN1	ADORA1	ADGRL1	ATP1A3	ARID5A	ALB	Akr1c19	ALDH2	BRCA2
	CNTN3	ADORA3	ADGRL3	ATP6V0C	ARL4C	ALDH16A1	ALAS1	ALDH16A1	BRI3
	CNTN6	ADORA2B	ADGRV1	ATP8B4	ARL5C	Aldh1a7	ALDH1A1	ALDH1A1	BRIP1
	COL18A1	AEBP1	ADH4	AURKB	ARMCX1	ALDH1L2	ALDH1A3	ALDH1A3	BRWD3
	COL19A1	Aff2	Adh6a	AW047730	ARPC1B	ALDH3A1	Aldh1a7	Aldh1a7	BTAF1
	COL1A1	AGBL3	ADI1	AW112010	ARPP21	ALDH3B1	ALDH1B1	ALDH1B1	BTK
	COL1A2	AGBL4	ADIPOR2	AXL	Art2b	ALDH5A1	ALDH1L1	ALDH1L1	Btnl1
	COL3A1	AGR2	ADM	AZGP1	ARVCF	ALDH6A1	ALDH2	ALDH1L2	BTNL2
	COL4A4	AGTRAP	ADORA1	C3	Arxes1/Arxes2	ALDH7A1	ALDH3A2	ALDH3A1	Btnl4/Btnl6
	COL5A1	Ahsa2	ADORA2A	2610203C22Rik	ASB2	ALDOB	ALDH3B1	ALDH3A2	Btnl5-ps
	COL5A2	AI480526	ADRA1B	2810047C21Rik1	ASGR1	ALG2	ALDH4A1	ALDH3B1	Btnl7-ps
	COL6A1	AI506816	ADRA2A	CXCL2	ASIC2	ALMS1P1	ALDOB	ALDH4A1	BUB1
	COL6A2	AI606473	ADRA2B	2810408I11Rik	ASIC4	ALOX12	ALPI	ALDH7A1	BUB1B
	COL6A3	AI662270	AEBP1	2810433D01Rik	ASPG	ALPI	ALPP	ALDOB	C2
	COL8A1	AIF1	Aff2	2900052N01Rik	ASPHD2	ALPK2	ALS2	ALMS1P1	C7
	CPED1	AIFM2	AFP	3830403N18Rik/Xlr	ASPRV1	ALPP	AMDHD1	ALPI	C79798
	CPLX1	Airn	AGA	4930430E12Rik	ASTN1	Alyref	AMN	ALPP	C11orf86
	CPN2	AK2	AGAP1	4930448E22Rik	ATCAY	AMIGO1	Ang4	AMDHD2	C130046K22Rik
	CPS1	AKAP6	AGBL3	4930455G09Rik	ATL1	AMIGO2	ANGPTL4	AMN	C16orf74
	CPXM2	Akap9	AGBL4	4930474H06Rik	Atp10d	AMMECR1	ANKRD63	AMOTL1	C1orf115
	CRHR1	AKR1B10	AGBL5	4930481A15Rik	ATP11C	AMN	ANKRD9	Amy2b	C1QTNF2
	CRISPLD2	Akr1b10	AGMAT	4930538E20Rik	ATP1A3	AMOTL1	ANKS4B	Ang4	C1RL
	CST8	Akr1c14	AGR2	4933430L12Rik	ATP2B3	AMOTL2	ANKUB1	ANGPTL4	C21orf91
	CTRC	Akr1c19	AGRP	5031425E22Rik	ATP6V0E2	Amy2-ps1	ANO4	ANKRD9	C4A/C4B
	CTSK	ALB	AGT	5031425F14Rik	ATP6V1B2	AMY2A	ANO6	ANKRD63	CA4
	CXCL2	ALDH1A2	AGTPBP1	5330411J11Rik	ATP6V1G2	Amy2a1	ANO7	ANKS4B	CA11
	CXCL10	ALDH1B1	AGTR1	5330439K02Rik	ATP7A	AMY2B	ANO9	ANO6	CABP2
	Cxcl15	ALDH1L1	AGTRAP	5430400D12Rik	ATP8A2	Amy2b	ANPEP	ANO7	CACHD1
	CXCR2	ALDH3B1	AHI1	5430402O13Rik	ATP9A	ANAPC13	ANXA13	ANO9	CAMK1
	CYGB	ALDH5A1	AHNAK	5830444B04Rik	ATRNL1	Anapc15	ANXA2	ANPEP	CAPS2
	CYP11A1	ALOX5	AI506816	6030445D17Rik	AVIL	ANG	AOC1	ANXA13	CARD10
	CYP1A2	ALOX15	AI662270	6430590A07Rik	AVPR1B	ANGPTL2	AOC3	AOC1	CASP8AP2
	CYP2A6 (includes others)	ALOX15B	AIF1	9130015G15Rik	AW112010	ANGPTL4	AP2A2	Aox3	CAV1
	Cyp2b13/Cyp2b9	ALOX5AP	AIFM2	9830107B12Rik/A530064D06Rik	AW551984	ANKH	Ap3m1-ps	AP1S3	CAV2
	CYP2C8	ALPK1	AIM2	B230344G16Rik	AZGP1	ANKLE1	APOA1	APAF1	CBL
	Cyp2c70	ALS2CL	AK1	B3GNT5	B230209E15Rik	ANKRD44	APOA2	APOA1	CBS/LOC102724560
	Cyp2c40 (includes others)	AMBP	AK2	B430306N03Rik	B230216N24Rik	ANKRD13A	APOA4	APOA2	CCDC3
	Cyp2c54 (includes others)	AMDHD2	AKAIN1	BACH2	B2M	ANKUB1	APOB	APOA4	CCDC18
	CYP3A5	AMER3	AKAP6	Bach2os	B3GALNT1	ANLN	APOC2	APOB	CCDC68
	Cyp4a14	AMIGO1	AKAP11	BAIAP3	B3GALT1	Anp32b	Apoc3	APOBEC3B	CCDC80
	CYSLTR2	AMIGO2	AKNA	BAK1	B3GAT1	AOC1	Apol10a (includes others)	APOC2	CCDC107
	CYTL1	AMOTL1	AKR1B10	BANK1	B3GNT5	AP1G2	Apol7a (includes others)	Apoc3	CCDC122
	D030025P21Rik	AMPD3	Akr1b10	BARHL1	B3GNT8	AP1M1	Apol9a/Apol9b	Apol10a (includes others)	CCDC152
	DCC	Amy2a1	Akr1c14	BASP1	B4GALNT1	AP1M2	APRT	Apol7a (includes others)	CCDC71L
	Defa-ps6	AMY2B	AKTIP	BATF2	BACH2	AP1S3	AQP11	Apol9a/Apol9b	CCKAR
	Defa29 (includes others)	Ang4	ALAS1	BB218582	BAIAP2L2	AP3B2	AQP3	APRT	CCL11
	Defa3 (includes others)	ANGPT1	ALDH2	BC106179	BAK1	AP3S1	AQP5	AQP3	CCL17
	DGKK	ANGPTL7	ALDH16A1	BC147527	BANK1	APAF1	AQP7	AQP7	CCL19
	DIO2	Ank2	ALDH1A2	BCL2	BAZ1A	APBB1IP	AREG	AQP11	CCL25
	DLGAP1	ANKRD1	ALDH1A3	BCL11A	BCAN	APH1B	ARFGEF3	AREG	CCL28
	DLK1	ANKRD24	ALDH1B1	BCL11B	BCAR3	APOA1	ARG2	ARF5	CCNA2
	DMC1	ANKRD45	ALDH1L1	BCL2A1	Bcas3os1	APOA4	Arhgap27os2	ARF6	CCNB1
	DMGDH	ANKRD66	ALDH1L2	BEAN1	BCAT1	APOB	ARHGAP32	ARG2	CCNF
	DNASE1L3	ANKUB1	ALDH3B1	BEND5	BCL6	APOBEC3B	ARHGAP42	ARHGAP4	CCR6
	DOK2	ANLN	ALDH5A1	BGLAP	BCL11A	APOC2	ARHGEF16	ARHGAP27	CD14
	DUSP8	ANTXR2	ALDH6A1	BGN	BCL11B	Apoc3	ARHGEF4	ARHGAP36	CD55
	E030013I19Rik	ANXA1	ALDOC	BHMT	Bcl2a1c	APOC4	ARHGEF40	ARHGAP42	CD72
	1700028E10Rik	ANXA2	ALG2	BIRC5	BCL2L12	Apol7a (includes others)	ARID3B	Arhgap27os2	CD83
	1700040D17Rik	ANXA8/ANXA8L1	ALG8	BLK	BCL2L14	AQP1	ARL14	ARHGEF26	CD180
	E130208F15Rik	AOAH	ALOX5	BLVRA	BE692007	AQP3	ARL4D	ARL14	CD209
	ECM2	AOX1	ALOX15	BLVRB	BEAN1	AQP4	ART1	ARMCX1	Cd209g
	EDN3	AP2S1	ALOX15B	BMPER	BEX1	AQP12A/AQP12B	Art2b	ARMCX4	CD300E
	EGFL8	AP3B2	ALOX5AP	BNC1	Bex6	ARAP1	ARX	ARPC4	CDC6
	EGR1	APAF1	ALOXE3	BST1	BFSP2	ARAP2	ASAH2	ARSG	CDC7
	EGR4	APBB1IP	ALPI	Bst2	BHLHA15	ARF6	ASIC3	ASB2	CDC20
	Eif3s6-ps4	APCS	ALPK1	BTG3	BHMT	ARFGAP3	ASIC5	ASB9	CDC45
	EIF4EBP3	APLP1	AMBP	BTLA	BIN2	ARG2	ASPDH	ASB15	CDC42EP1
	ELANE	APOBEC1	AMDHD2	BTNL9	BIRC3	ARHGAP4	ASPG	ASIC5	CDCA2
	ELAVL2	APOBR	AMER2	BUB1	BLK	ARHGAP5	ATL2	ASPSCR1	CDCA3
	ELN	APOD	AMER3	C2	BLNK	ARHGAP9	ATOH1	ATF5	CDCA7
	EMP1	Apol10a (includes others)	AMHR2	C7	BMP2K	ARHGAP15	ATP10B	ATOH1	CDCA8
	ENPP7	APRT	AMIGO1	C10orf71	BMPR1B	ARHGAP17	ATP1A1	ATOX1	CDH17
	ENTPD4	AQP4	AMIGO2	C130050O18Rik	BNIPL	ARHGAP19	ATP1B1	ATP10B	CDH23
	EPHA3	AQP9	AMN	C130060C02Rik	Bpifb5	ARHGAP25	ATP2B1	ATP1A1	CDHR2
	FAM210B	AQP12A/AQP12B	AMOTL1	C1orf54	BRINP1	ARHGAP27	ATP6V0D2	ATP2B3	CDHR5
	FBN1	ARFGEF3	AMPD2	C1QA	BRINP2	ARHGAP29	ATP6V1B1	ATP6V1B1	CDK1
	FBN2	ARG1	AMPD3	C1QB	BRSK1	ARHGAP30	ATP7B	ATP7B	CDK5RAP1
	FBXO27	ARHGAP5	AMPH	C1QC	BRSK2	ARHGAP35	ATP8B1	AW112010	Cdr1
	FCGR1A	ARHGAP10	AMT	C1QTNF6	Bst2	ARHGAP36	B020031M17Rik	AW551984	CDX2
	FCMR	ARHGAP44	AMZ1	C1R	BTG1	ARHGAP44	B230344G16Rik	2010103J01Rik	CEACAM18
	FCN1	ARHGAP11A	Ang4	C1RL	BTG3	ARHGAP11A	B3GLCT	2010106E10Rik	CEACAM20
	Fcna	Arhgap15os	ANGPTL2	C1S	BTK	Arhgap27os3	B3GNT3	2010110G14Rik	CEBPD
	FCRLB	ARHGEF9	ANGPTL4	C230062I16Rik	BTLA	ARHGDIB	B3GNT7	2200002D01Rik	CEL
	FGA	ARHGEF28	ANGPTL6	C3AR1	C5	ARHGDIG	B3GNT8	2310016G11Rik	CELA1
	FGB	ARHGEF10L	Ank2	C4A/C4B	C6	ARHGEF1	B4GALNT2	2410017I17Rik	CELA2A
	FGG	ARL11	ANK3	C5AR1	C16orf54	ARHGEF3	B4GALNT3	2410021H03Rik	CELA3A
	FMO1	ARMCX4	ANKH	C820005J03Rik	C17orf78	ARHGEF6	B4GALT6	2900052N01Rik	CELA3B
	FMO3	ARMCX5	ANKLE1	C8orf88	C17orf99	ARHGEF15	BAIAP2L2	4732463B04Rik	CELF2
	FOSB	ARPC3	ANKRD1	C920021L13Rik	C19orf38	ARHGEF17	BAK1	4930404A12Rik	CELSR1
	FSD1	ARPC4	ANKRD6	CA6	C1orf115	ARHGEF18	BARX2	4930404I05Rik	CELSR2
	FUT2	ARPC1B	ANKRD24	CA13	C1R	ARHGEF28	BATF2	4930440C22Rik	CENPE
	GABRG2	ARRB2	ANKRD45	CA14	C21orf91	ARHGEF37	BBOX1	4930458D05Rik	CENPF
	GAL	ARSG	ANKRD66	CABP7	C2CD4A	Arhgef38	BC021767	4930470G03Rik	CENPN
	GAP43	ARSI	ANKRD13A	CACNA1E	C2CD4B	ARID1A	BC039771	4930563E18Rik	CEP55
	GBP6	ART3	ANKRD13B	CACNA1I	C2orf68	ARID3A	BC048507	4930594M22Rik	CEP85
	GCM2	ARTN	ANKRD34A	CACNA2D4	C4orf51	ARID3B	BCAR1	4933415A04Rik	CEP128
	GDF10	Arxes1/Arxes2	ANKS6	CADM3	C8B	ARID4A	BCHE	4933428G20Rik	CEP192
	GDNF	ASCL2	ANKS1B	CALB1	C8orf34	ARID5A	BCL2A1	5330434G04Rik	CEP295
	GFAP	ASCL3	ANLN	CALR3	CA9	ARL1	BCL2L15	5830418P13Rik	CERS3
	GJB2	ASF1B	ANO3	CAMP	CA10	ARL3	BCO1	6430710C18Rik	CES1
	GJC3	ASIC1	ANO9	CAND2	CA14	ARL6	BCO2	6720483E21Rik	Ces1b/Ces1c
	GLRA1	ASZ1	Anp32b	CAPN11	CABP2	ARL5C	BDH1	9030619P08Rik	Ces1f
	Gm1965	ATAD2	ANTXR1	CARD9	CACNA1B	ARMCX1	BE692007	9130230L23Rik	Ces2a
	Gm2389	ATF3	ANTXR2	CARD19	CACNA1E	ARMCX3	BIN2	9330198N18Rik	Ces2c
	Gm2399	ATG7	ANXA1	CARTPT	CACNA1I	ARMCX4	BMP5	9430038I01Rik	CFD
	Gm2539	ATM	ANXA2	CASP4	CACNA2D3	ARMT1	BPIFB3	9430041J12Rik	CGNL1
	Gm2990	ATOX1	ANXA3	CASS4	CACNG2	ARPC3	BPNT1	9630028B13Rik	CGREF1
	Gm3629	ATP13A2	ANXA8/ANXA8L1	Cbr2	CACNG5	ARPC4	BST1	B230119M05Rik	CHAD
	Gm3650	ATP1A2	AOAH	CBX7	CACNG7	ARPC1B	Btnl1	B230209E15Rik	CHAF1A
	Gm4219	ATP1A3	AOC3	CBY3	CADM3	ARPC5L	BTNL2	B230216N24Rik	CHORDC1
	Gm4275	ATP2B2	AOX1	Ccdc24	CADPS	ARPIN/ARPIN-AP3S2	Btnl4/Btnl6	B3GALNT1	CHRD
	Gm4744	ATP6V1E2	AP1G2	CCDC39	CALB2	ARRB2	Btnl5-ps	B3GNT3	CHRDL2
	Gm5535	ATP8B4	AP1M2	CCDC80	CALY	Art2b	Btnl7-ps	B3GNT7	CHST2
	Gm5786	ATRIP	AP1S2	CCDC166	CAMTA1	Arxes1/Arxes2	C11orf24	B4GALNT1	CHST3
	Gm5834	AUNIP	AP3B2	CCDC88B	CAPG	AS3MT	C11orf54	B4GALNT2	CHSY1
	Gm6166	AURKA	AP5Z1	CCL2	CAPZA1	ASAH1	C11orf86	B4GALNT3	CIDEB
	Gm6225	AURKB	APAF1	Ccl2	Car15	ASB2	C15orf48	BAIAP2L2	CIITA
	Gm6264	AV099323	APBA1	CCL4	CARD11	ASB9	C17orf78	BAK1	CIT
	Gm6311	AW112010	APBA2	CCL5	CARD14	ASB15	C2	BARX2	CKAP2
	Gm6916	B230217C12Rik	APBB1	Ccl6	CARTPT	ASB16	C20orf173	BATF2	CKAP5
	Gm7592	B230303O12Rik	APBB1IP	Ccl7	CASP1	ASCL2	C2CD2L	BATF3	CKAP2L
	Gm7729	B2M	APC2	Ccl8	CASP3	ASF1B	C2CD4B	BBOX1	CLCA1
	Gm7889	B3GALT2	APH1A	Ccl9	CASP4	ASIC1	C2orf72	BC035044	CLCA4
	Gm7967	B3GALT5	APLP1	CCL21	CASP6	ASNS	C3orf52	BCAN	CLDN2
	Gm8615	B430119L08Rik	APOBEC1	CCL24	CASP7	ASPH	C4A/C4B	BCAR3	CLDN5
	Gm8980	B430306N03Rik	APOBEC3B	CCL3L3	CASP8	ASPM	C8B	BCAS1	CLDN10
	Gm9800	B4GALNT4	APOBR	CCNA2	CASR	ASPN	CA12	BCHE	CLDN15
	Gm9913	B4GALT1	Apoc1	CCNB1	CAT	ATAD2	CA2	BCL2A1	Clec2e/Clec2h
	Gm9923	B4GALT5	APOE	CCNE1	CBLB	ATAD5	CA9	BCL2L14	CLEC3B
	Gm10263	BACE2	APOL6	CCNE2	CBX7	ATF5	CACNA1E	BCL2L15	CLEC4F
	Gm10570	BACH1	Apol10a (includes others)	CCNO	CCDC92	ATF7IP	CACNA1I	BCO2	CLHC1
	Gm10612	BAHCC1	Apol7a (includes others)	CCR1	CCDC125	ATG10	CALB1	BDH1	CLIC6
	Gm10709	BAIAP2	Apol9a/Apol9b	CCR2	CCDC136	ATG13	CALML4	BDH2	CLPS
	Gm10827	BAIAP3	Apon	CCR5	CCDC154	ATG16L2	CAPN9	BFSP2	CLRN3
	Gm11525	BAK1	APOOL	CCRL2	CCDC178	ATG4C	CASP6	BICC1	CLSPN
	Gm11527	BARHL1	APRT	CD2	CCDC183	ATP10B	CASP7	BLK	CLVS2
	Gm12000	BARX1	AQP3	CD4	CCDC88B	Atp10d	CASZ1	BMP2	CNBD2
	Gm12279	BASP1	AQP4	CD14	CCDC88C	ATP11C	CAT	BMP2K	CNDP1
	Gm12972	BATF	AQP9	CD27	CCL5	ATP2A2	CBLC	BMP8A	CNN1
	Gm13033	BATF2	ARAF	Cd33	CCL19	ATP2C2	CBR1	BMPER	CNOT1
	Gm13373	BATF3	ARAP1	CD68	CCL21	ATP6AP2	CBR3	BPIFB3	CNPY2
	Gm13528	BB218582	AREG	CD84	CCL22	ATP6V0D2	CCDC116	BPNT1	Coa6
	Gm14198	BBS1	ARF6	CD93	CCL25	ATP6V0E2	CCDC40	BRI3BP	COCH
	Gm14232	BC006965	ARFGAP3	CD109	CCM2	ATP6V1E1	CCDC68	BST1	Col17a1
	Gm14327	BC021767	ARFGEF3	CD163	CCR4	ATP8B1	Ccdc69	Btnl1	COL22A1
	Gm14486	BC046401	ARG1	CD177	CCR6	ATP9A	CCK	BTNL2	COL4A5
	Gm14834	BC064078	ARG2	CD207	CCR7	ATRAID	CCL19	Btnl4/Btnl6	COL4A6
	Gm15264	BC106179	ARHGAP4	CD247	CCR8	ATRIP	CCL21	Btnl5-ps	COL7A1
	Gm15471	BCL3	ARHGAP5	CD248	CCR9	ATXN2L	CCL22	Btnl7-ps	COPZ2
	Gm15477	BCL11B	ARHGAP9	CD274	CD2	ATXN7L1	CCL25	C6	CPA1
	Gm15501	BCL2A1	ARHGAP10	CD302	CD4	AU020206	Ccl8	C11orf24	CPA2
	Gm15597	BCL7A	ARHGAP15	CD200R1L	CD5	AUH	CD2	C11orf54	CPB1
	Gm16867	BEST3	ARHGAP17	Cd209b	CD6	AUNIP	CD200R1L	C11orf86	CPS1
	Gm18666	BEX1	ARHGAP18	Cd209d	CD7	AURKA	CD209	C11orf96	CPSF2
	Gm20627	BEX4	ARHGAP19	CD300A	CD19	AURKB	CD247	C14orf39	CPXM2
	Gm20687	BHLHE40	ARHGAP24	CD300C	CD22	AVPR2	CD27	C15orf48	CRACR2B
	Gm21451	BICC1	ARHGAP25	CD300LB	CD27	AW112010	CD28	C17orf78	CREB3L1
	Gm21985	BICD1	ARHGAP27	CD300LD	CD36	AZGP1	CD36	C19orf12	CREB3L3
	Gm26564	BID	ARHGAP30	CD300LF	CD37	B130046B21Rik	CD3D	C19orf25	CRLF1
	Gm26705	BIRC5	ARHGAP33	CD3D	CD38	B230119M05Rik	CD3G	C1orf162	CRYAB
	Gm26944	BLVRA	ARHGAP35	CD3E	CD40	B230217C12Rik	CD5L	C1orf210	CSE1L
	Gm28047	BLVRB	ARHGAP36	CD3G	CD48	B2M	CD6	C1QL2	Csprs (includes others)
	Gm30382	BMP15	ARHGAP42	CD5L	Cd52	B3GALNT1	CD84	C1R	CSRP1
	Gm32540	BMPER	ARHGAP44	CD79A	CD53	B3GALT5	CDA	C3orf52	CSRP2
	Gm35025	BMPR1B	ARHGAP11A	CD8A	CD55	B3GAT2	CDH17	C4orf54	CSTF2
	Gm37065	BNC1	Arhgap27os1	CD8B	CD68	B3GNT2	CDHR2	C8orf34	CTRB2
	Gm44717	Bola2	Arhgap27os2	CDC45	CD69	B3GNT5	CDHR5	CA2	CTRC
	Gm14419 (includes others)	BORCS6	ARHGDIB	CDH4	CD72	B3GNT7	CDK18	CA9	CTRL
	GPC1	BRI3	ARHGDIG	CDH11	CD74	B3GNT8	CDKN1A	CA13	CTSV
	GPNMB	BRIP1	ARHGEF2	CDH16	CD82	B4GALNT1	CDKN2B	CABYR	CUBN
	GPR3	BRSK2	ARHGEF6	CDHR4	CD83	B4GALT2	CDKN3	CACNA1E	CUZD1
	GPR22	BSN	ARHGEF9	CDK1	CD84	B4GALT4	CDR2	CACNA1I	CXCL6
	GPR25	BST1	ARHGEF16	CDKN1A	CD96	B4GALT6	CDS1	CACNA1S	CXCR5
	GPR84	Bst2	ARHGEF17	Ceacam10	CD160	B4GAT1	Cdsn	CADM3	CYBB
	GRAP	BTBD17	ARHGEF28	Ceacam15	CD180	B630019K06Rik	CDX1	CALML4	CYGB
	GRIA1	BTK	ARHGEF33	CEACAM19	CD226	B9D1	CDX2	CAPG	CYP1B1
	GRP	BTNL9	ARHGEF39	CEBPA	CD247	BACE2	CEACAM1	CAPN3	CYP2B6
	GSDMA	BUB1	ARHGEF10L	CEBPB	CD274	BACH2	CEACAM18	CAPN8	CYP2C8
	GSDMC	BUB1B	ARID5A	CEBPD	Cd209b	BAIAP2L1	CEACAM20	CAPN13	CYP2C9
	Gstt4	C2	ARL3	CEBPE	CD300A	BAK1	CELA3A	CAPS2	CYP2C18
	Gt(ROSA)26Sor	C3	ARL6	CELA2A	CD300C	BANF1	CENPU	Car15	Cyp2c40 (includes others)
	GYS2	C6	ARL9	CELA3B	CD3D	BANK1	CENPV	CARD11	Cyp2d26
	H2-M11	C10orf71	ARL11	CELSR1	CD3E	BARD1	Ces1e	CARD14	CYP39A1
	H2-M1/H2-M9	C130050O18Rik	ARL4C	CENPE	CD3G	BASP1	Ces1f	CARTPT	CYP3A5
	H60b/H60c	C130060C02Rik	ARL5C	CENPF	CD40LG	BATF	Ces1g	CASP1	Cyp3a25 (includes others)
	Hamp/Hamp2	C130080G10Rik	ARMC7	CENPN	Cd59a	BATF3	Ces2a	CASP3	CYP4A11
	HAPLN4	C15orf48	ARMC9	CENPP	CD5L	BAZ1A	Ces2b	CASP6	CYP4F12
	HBA1/HBA2	C19orf12	ARMCX1	Cep83os	CD79A	BBOX1	Ces2c	CASP7	Cyp4f16/Cyp4f37
	HBEGF	C19orf38	ARMCX2	CERS4	CD79B	BBS5	Ces2e	CASP8	CYS1
	HEPACAM	C1orf54	ARMCX3	CERS6	CD8A	BC006965	CFAP58	CAT	CYTL1
	HEYL	C1orf127	ARMCX4	CES1	CD8B	BC035044	CFD	CBLC	D030025P21Rik
	HMCN2	C1QA	ARMCX5	CES3	CDC42SE1	BCAM	CFTR	CBR1	1700003D09Rik
	HMGCS2	C1QB	ARNT2	Ces1b/Ces1c	CDCA4	BCAR1	CGREF1	CBR3	1700084C06Rik
	HP	C1QC	ARPC2	Ces1g	CDCA7	BCAR3	CHDH	CCDC68	1810007D17Rik
	HPCAL4	C1QL2	ARPC3	CFAP44	CDH9	BCAT1	CHEK1	CCDC78	1810009J06Rik/Gm2663
	HPD	C1QTNF1	ARPC4	CFAP52	CDK2	BCKDHA	Chil3/Chil4	CCDC107	1810010K12Rik
	Hrg	C1R	ARPC1B	CFAP53	CDK19	BCKDHB	Chil5	CCDC116	1810018F18Rik
	HSD3B2	C1RL	ARRB1	CFB	CDK5R2	BCKDK	CHMP4C	CCDC134	1810053B23Rik
	HSPA1A/HSPA1B	C1S	ARRB2	CFH	CDKL2	BCL2	CHMP6	CCDC183	1810059H22Rik
	HSPB7	C230062I16Rik	ARRDC4	CFP	CDT1	BCL3	CHN2	CCDC85B	1810064F22Rik
	HTR3B	C2CD4C	ARSI	CHAF1A	Ceacam10	BCL6	CHP1	CCDC88B	2010106E10Rik
	ICAM4	C2orf73	ARVCF	CHEK1	CEL	BCL10	CHP2	CCDC88C	2410021H03Rik
	IFI44	C3AR1	ARX	CHEK2	CELA1	BCL11A	CHPT1	CCK	2810030D12Rik
	Ifi202b	C3orf18	Arxes1/Arxes2	Chil3/Chil4	CELA2A	BCL11B	CIDEB	CCL5	4731419I09Rik
	IFI44L	C4A/C4B	ASB1	CHRNB1	CELA3B	BCL2A1	CIDEC	CCL19	4930404A12Rik
	IFIT2	C5AR1	ASB10	CIART	CELF4	Bcl2a1c	CISD3	CCL21	4930406D18Rik
	IGF2-AS	C820005J03Rik	ASCL2	CILP	Celf6	BCL2L2	CKAP2L	CCL25	4930440C22Rik
	IGFBP5	C8B	ASCL3	CIRBP	CEND1	BCL2L12	CKB	CCL28	4930447N08Rik
	IGFLR1	C8orf44-SGK3/SGK3	ASF1B	CKAP2L	CEP85	BCL2L14	CKMT1A/CKMT1B	CCR1	4930511M06Rik
	Ighg3	C9orf152	ASGR1	CKB	CEP170B	BCL9L	CLCA1	CD7	4930524J08Rik
	Ighj1	CA4	ASIC1	CLCN1	CES3	BDH2	Clca3b	CD36	5330439B14Rik
	Ighv1-2	CA6	ASIC2	CLCN7	Ces1b/Ces1c	BE692007	CLCA4	CD38	6530409C15Rik
	Ighv1-7	CA8	ASIC4	CLDN5	Ces1g	BEND5	CLCN2	CD59	9630013D21Rik
	Ighv1-11	CA10	ASNS	CLDN11	Ces2b	BET1	CLCN5	CD82	9830107B12Rik/A530064D06Rik
	Ighv1-15	CA13	Asphd1	CLDN18	Ces2g	BEX1	CLDN15	CD101	9930022D16Rik
	Ighv1-20	CABP7	ASPM	CLEC10A	CFAP36	Bex1	CLDN2	CD207	DAB2
	Ighv1-31	CACNA1A	ASPN	CLEC12A	CFAP43	BEX4	CLDN4	CD248	DBF4
	Ighv1-37	CACNA1C	ASPRV1	CLEC3B	CFB	BFSP1	CLDN7	CD302	Dbil5
	Ighv1-38	CACNA1D	ASTN1	CLEC4A	CFD	BFSP2	CLEC2A	CD200R1L	DBP
	Ighv1-39	CACNA2D1	ATAD2	Clec4a3	Cfhr2	BHLHA15	Clec2d (includes others)	CD300C	DBT
	Ighv1-42	CACNB2	ATCAY	CLEC4D	CFP	BID	Clec2e/Clec2h	CD300LF	DCK
	Ighv1-43	CADM4	ATF3	CLEC4E	CHAT	BIN1	CLIC5	Cd59a	DCN
	Ighv1-52	CADPS	ATG7	CLEC4F	CHD5	BIN2	CLRN3	CD79A	DCSTAMP
	Ighv1-55	CALB1	ATG13	CLEC5A	CHGB	BIN3	CMBL	CD79B	DCT
	Ighv1-56	CALB2	ATL1	CLEC6A	CHID1	BIRC3	CMTM7	CDA	DCX
	Ighv1-69	CALR3	ATOH1	CLEC7A	Chil6	BIRC5	CNDP1	CDC42SE1	DDX21
	Ighv1-75	Calr4	ATOX1	CLN8	CHN1	BIRC6	CNDP2	CDH7	Defb1
	Ighv1-80	CALU	ATP10A	CLSPN	CHP2	BLK	CNNM4	CDH8	DEK
	Ighv1-21-1	CAMK4	ATP10B	CLU	CHPF	BLM	CNP	CDH17	DENND4A
	Ighv1-62-2	CAMK1D	ATP11C	CMKLR1	CHRM1	BLNK	CNPY1	CDH19	DENND5B
	Ighv10-3	CAMK2B	ATP13A2	CMTM3	CHRM2	BLOC1S2	CNTN4	CDHR1	DEPDC5
	Ighv11-2	CAMK2N1	ATP1A3	Cntnap5b	CHRNA3	BMP1	COBL	CDHR2	DHFR
	Ighv14-1	CAMTA1	ATP2A2	COL12A1	CHRNA5	BMP4	COL1A1	CDHR5	Dhrs2
	Ighv14-2	CAND2	ATP2A3	COL18A1	CHRNA7	BMP2K	COL3A1	CDK14	DIAPH3
	Ighv14-4	CAPG	ATP2B2	COL1A1	CHRNB2	BMPER	CORO2A	CDK18	DIO1
	Ighv2-9	CAPS2	ATP2B3	COL1A2	CHRNB4	BMPR1A	COX5A	CDK5RAP1	DLGAP5
	Ighv2-9-1	CAPSL	ATP2B4	COL2A1	CHST3	BMS1	COX7A1	CDKN1A	DMBT1
	Ighv3-4	CAPZA1	ATP6V0A1	COL3A1	CHST4	BNIP2	CPA6	CDR2	DMXL1
	Ighv5-4	CAPZB	ATP6V0A4	COL4A1	CHST11	BNIP3	CPPED1	CDS1	DNAJC15
	Ighv5-9	CARD9	ATP6V0D2	COL4A2	CHSY1	BOC	CPS1	CDT1	DNASE1
	Ighv5-16	CARD10	ATP6V0E2	COL5A1	CIITA	BOD1	CPT2	CDX1	DNMT1
	Ighv6-3	CARD19	ATP6V1G2	COL5A2	CITED1	BOK	CRAT	CDX2	DOCK2
	Ighv7-3	CASP1	ATP7A	COL5A3	Clca3a1/Clca3a2	BOP1	CREB3L3	CEACAM1	DOCK8
	Ighv7-4	CASP3	ATP8A2	COL6A1	Clca3b	BORA	CRIP1	Ceacam10	DOCK11
	Ighv8-2	CASP4	ATP8B1	COL6A2	CLCF1	BPHL	CROT	CEACAM18	DOK7
	Ighv9-2	CASP7	ATP8B4	COL6A3	CLDN18	BPTF	CRYAB	CEACAM20	DPF1
	Ighv9-3	CASP8	Atp8b5	COL6A5	Clec2d (includes others)	BRAT1	CRYBA2	CEBPA	DTL
	Ighv9-4	CASR	ATP9A	COL6A6	CLEC4F	BRCA1	CRYL1	Ces1e	DUOX2
	Igkj2	CASS4	ATXN10	COL8A1	CLGN	BRCA2	CS	Ces1f	DUOXA2
	Igkv1-99	CASZ1	AUNIP	COQ8A	CLIP3	Brd4	CSF2	Ces1g	DUSP1
	Igkv1-117	CATSPERD	AUP1	CORIN	CLPS	BRIP1	CST6	Ces2a	DZIP3
	Igkv1-122	Cbarp	AURKA	CPB1	CLSTN2	BRPF1	CTH	Ces2b	E130208F15Rik
	Igkv1-131	Cbr2	AURKB	CPLX2	CLVS1	BRSK2	CTNND1	Ces2c	E2F2
	Igkv1-132	CBX7	AUTS2	CPM	CLVS2	BRWD1	CTRC	Ces2e	E2F3
	Igkv1-133	CCDC39	AVIL	CPNE2	Cmah	BRWD3	CUBN	CFB	E2F7
	Igkv1-135	CCDC62	AVL9	CPNE4	CMTM7	BST1	CX3CL1	CFD	E2F8
	Igkv10-94	CCDC80	AVPR2	CPZ	CNKSR2	BTBD3	CXCL14	CFTR	ECM1
	Igkv10-95	CCDC92	AVPR1B	CREG1	CNN2	Btbd19	CXCL6	CGREF1	ECM2
	Igkv12-46	CCDC160	AW047730	CREM	CNP	BTG1	Cxcl9	CHDH	ECSCR
	Igkv12-89	CCDC166	AW112010	Crisp1/Crisp3	CNR1	BTK	CYB5B	CHGB	ECT2
	Igkv14-126	CCDC180	AW551984	CRLF1	CNR2	BTLA	Cyb5r3	Chil3/Chil4	EFCAB12
	Igkv14-130	CCDC190	AXDND1	CROCC	CNTN1	Btnl1	CYBRD1	CHL1	EFEMP1
	Igkv15-103	CCDC88B	AXL	CRTAP	CNTN2	BTNL2	CYC1	CHMP6	EFNA3
	Igkv17-121	CCDC92B	AZIN2	CRYBA4	CNTN3	Btnl4/Btnl6	CYCS	CHMP1A	EGF
	Igkv19-93	CCKAR	B230217C12Rik	CRYBB1	CNTN5	Btnl5-ps	Cym	CHN2	EGFL7
	Igkv3-2	CCL2	B2M	CSF1	CNTNAP5	Btnl7-ps	CYP2A6 (includes others)	CHP2	EIF4EBP1
	Igkv4-50	Ccl2	B3GALNT1	CSF1R	CORO1A	BUB1	CYP2B6	CHPT1	ELF1
	Igkv4-51	CCL4	B3GALT1	CSF2RA	CORO2B	BUB3	CYP2C18	CHRM1	ELMO1
	Igkv4-53	CCL5	B3GALT5	CSF2RB	COTL1	BUB1B	Cyp2c40 (includes others)	CHRM2	ELN
	Igkv4-57	Ccl6	B3GNT7	CSF3R	COX6A2	BZW1	CYP2C8	CHRNA2	EML4
	Igkv4-59	Ccl7	B430306N03Rik	CST8	CPA1	BZW2	CYP2C9	CHRNA3	ENDOU
	Igkv4-68	Ccl8	B4GALNT1	CSTB	CPA2	C7	Cyp2d26	CHRNA4	ENHO
	Igkv5-39	Ccl9	B4GALNT2	Ctla2a/Ctla2b	CPA6	C030010L15Rik	CYP2J2	CHRNB4	ENO1
	Igkv6-17	CCL17	B4GALNT4	CTRB2	CPB1	C030014I23Rik	Cyp3a25 (includes others)	CHRNE	ENPP1
	Igkv6-23	CCL21	B4GALT1	CTRC	CPEB1	C030034L19Rik	CYP3A5	CHST4	ENTPD2
	Igkv8-16	CCL24	B4GALT5	CTSB	CPLX1	C11orf52	CYP3A7	CIB1	EP300
	Igkv8-34	CCL3L3	B630019K06Rik	CTSC	CPN2	C11orf86	CYP4A11	CIDEB	EPHB4
	Igkv9-123	CCNA2	B930095G15Rik	CTSD	CPNE6	C11orf98	CYP4B1	CIDEC	EPHX2
	Igkv9-124	CCNB2	BACE1	CTSG	CPNE9	C14orf39	CYP4F11	CKB	EPS8L1
	Iglc2	CCND3	BACE2	CTSH	CPS1	C15orf39	CYP4F12	CKMT1A/CKMT1B	ERCC6L
	Iglc3	CCR1	BACH1	CTSK	CPT1B	C15orf48	Cyp4f16/Cyp4f37	CLCA1	ERG
	Iglv2	CCR2	Bach2os	CTSS	CR2	C16orf54	CYP4F2	CLCA4	ERI1
	IGSF10	CCR5	BAG2	CTSZ	CREG2	C16orf74	CYP4F8	Clca3a1/Clca3a2	ERICH4
	Iigp1	CCSER1	BAIAP2	CTTNBP2NL	CREM	C18orf54	CYP4V2	Clca3b	ERP27
	IL6	CD4	BAIAP3	CXCL3	CRHR1	C19orf38	Cystm1	CLCN2	ESAM
	IL11RA	CD6	BAIAP2L2	Cxcl3	CRIM1	C1GALT1C1	D330020A13Rik	CLDN7	ESCO2
	IL5RA	CD14	BAK1	CXCL6	CRLF3	C1orf54	DAB1	CLDN8	ESPL1
	INMT	CD27	BAMBI	Cxcl9	CRMP1	C1orf127	DAO	CLDN15	EVA1B
	IQSEC3	Cd33	BANF1	CXCL10	CRTAM	C1orf159	DBI	CLEC12B	EXO1
	ITGBL1	CD36	BARD1	Cxcl11	CSDC2	C1orf162	DCST2	CLEC1B	EZH2
	ITLN1	CD38	BARHL1	CXCL13	CSF1R	C1orf216	DCX	Clec2e/Clec2h	F3
	IZUMO1	CD40	BARX1	CXCL16	CSF2RB	C1QB	DDC	Clec4a4	F5
	1700093J21Rik	CD44	BATF	CXCR5	CSK	C1QL2	DDHD2	CLEC6A	FA2H
	1810007D17Rik	CD48	BATF2	CXXC5	CSPG5	C1R	DDX43	CLIC1	FABP1
	1810009J06Rik/Gm2663	CD53	BATF3	CYBA	Csprs (includes others)	C1RL	DDX60	CLIC5	FABP2
	2010103J01Rik	CD68	BAX	CYBB	CST7	C21orf91	DECR1	CLRN3	FABP4
	2310057J18Rik	CD80	BAZ1A	CYBRD1	CST8	C2CD4B	DECR2	CLVS1	FAM149A
	2810047C21Rik1	CD84	BB218582	CYFIP1	CTIF	C2orf68	Defa29 (includes others)	CMBL	FAM151A
	2810433D01Rik	CD86	BBS1	CYP11A1	CTNNA2	C2orf88	Defa3 (includes others)	CMTM8	FAM180A
	2900009J06Rik	CD93	BBS2	CYP1A2	CTNNA3	C3AR1	DEGS2	CNDP1	FAM83C
	3930402G23Rik	CD163	BBS7	CYP1B1	CTNND2	C3orf70	DERA	CNDP2	FANCD2
	4930430E12Rik	CD177	BBX	CYP26A1	CTRB2	C430042M11Rik	DERL3	CNGB3	FANCM
	4930597A21Rik	CD180	BC021767	Cyp2a12/Cyp2a22	CTRL	C4orf19	DGAT1	CNIH4	FBLN2
	4931406B18Rik	CD207	BC023105	CYP2A6 (includes others)	CTSS	C820005J03Rik	DGAT2	CNKSR2	FBLN5
	JHY	CD247	BC035044	Cyp2ab1	CTSW	C8B	DHRS1	CNN1	FBLN7
	KBTBD6	CD248	BC039966	Cyp2b13/Cyp2b9	CTXN1	C920009B18Rik	DHRS11	CNN2	FBP1
	KCNA1	CD274	BC064078	CYP2C8	CUZD1	C9orf85	DHRS4	CNNM4	FBXW10
	KCNIP4	CD302	BC147527	CYP2C18	CX3CR1	CA4	DIO2	CNPY1	FCAMR
	KCNJ13	CD1D	BCAR1	Cyp2c40 (includes others)	CXCL6	CA8	DLST	CNTFR	FCGBP
	KCNQ3	CD200R1	BCAR3	Cyp2c54 (includes others)	CXCL12	CA10	DMC1	CNTN1	FCGR3A/FCGR3B
	KLHL30	CD200R1L	BCL3	Cyp2d9 (includes others)	CXCL13	CA11	DNAAF1	CNTN2	FCHSD2
	KNG1	Cd209b	BCL6	CYP2E1	Cxcl15	CABLES2	Dnah2os	CNTNAP5	FEN1
	4933430L12Rik	Cd209f	BCL9	Cyp2j11/Cyp2j8	CXCR2	CABP2	DNAJC22	COBL	FGA
	LBP	CD300A	BCL10	CYP3A5	CXCR5	CABP4	DNASE1	COL14A1	FGF10
	LBX1	CD300C	BCL2A1	CYSLTR1	CXCR6	CACHD1	DNASE2B	COL28A1	FGF21
	Lemd1	CD300LB	Bcl2a1c	CYSLTR2	CYB561	CACNA1D	DNER	COL3A1	FGFR1
	LGR6	CD300LD	BCL2L11	CYTH4	CYB561A3	CACNA1E	DNM1	COL5A2	FGFRL1
	LHCGR	Cd300ld2	BCL2L12	D330041H03Rik	CYBA	CACNA1H	DNMBP	CORIN	FGG
	LOX	CD300LF	BCL2L14	D6Ertd527e	CYBB	CACNA1I	DOCK10	CORO1A	FGR
	LOXL1	CD3D	BCL2L15	D930015M05Rik	CYP11A1	CACNA1S	DOCK5	CORO1B	FHL1
	LRRC36	CD3G	BCL6B	DAB2	CYP1A2	CACNA2D1	DOK4	CORO2A	FIGNL1
	LRTM1	CD5L	BCL7A	DBH	CYP1B1	CACNB2	DPEP1	CORO2B	FKBP11
	LTB	CD8A	BCO2	DCDC2	CYP27A1	CACNG3	DPP4	COX5A	FLNC
	LTF	CD8B	BCR	DCK	Cyp2a12/Cyp2a22	CACNG7	DPPA5	COX7A1	FLRT2
	Ly6a (includes others)	CDC6	BEAN1	DCT	CYP2A6 (includes others)	CACNG8	DPYD	CPLX1	FMO2
	LY6D	CDC45	BEND7	DDR2	Cyp2b13/Cyp2b9	CACTIN	DQX1	CPNE7	FNBP1
	LYZ	CDC42BPA	BEST3	Defa-ps1	CYP2C8	CADPS	DRP2	CPS1	FNDC9
	9530036M11Rik	CDCA3	BEX1	Defa3 (includes others)	CYP2C9	CADPS2	DSC2	CPT2	FOS
	MAFF	CDCA5	Bex1	DGKA	CYP2C18	Cald1	DSN1	CPXM1	FOXC1
	MAK	CDCA7	BEX4	DHRS3	Cyp2c70	CALHM2	DSTN	CRAT	FOXM1
	MAP1A	CDCA8	Bex6	DHRS9	Cyp2c40 (includes others)	CALML4	DUOX2	CRB1	FSBP
	MAP6D1	CDCP1	BFSP1	DHX58	Cyp2c54 (includes others)	CAMK1D	DUOXA2	CREB3L3	FUT1
	MATN4	CDH2	BGN	DIAPH3	Cyp2d9 (includes others)	CAMK2D	DYNLT1	CRIP1	FXYD1
	Mccc1os	CDH3	BHLHE40	DIO1	Cyp2j12	CAMK2N1	E030030I06Rik	CROT	FXYD3
	MEIKIN	CDH4	BICD1	DIRAS2	CYP3A5	CAMK2N2	E130208F15Rik	CRYGN	FXYD6
	MFAP4	CDH6	BID	DMBT1	CYP4A11	CAPG	E130304I02Rik	CRYL1	GABRA3
	MFAP5	CDH7	BIN1	DMGDH	Cyp4a14	CAPN1	E330020D12Rik	CRYM	GABRA4
	MGP	CDH8	BIN2	DMKN	CYP4B1	CAPN3	ECH1	CS	GABRQ
	MLIP	CDH10	BIN3	DMRT3	CYP4F2	CAPNS2	Eci3	CSF2	Gad1-ps
	MMEL1	CDH16	BIRC3	DMRTA1	CYP4X1	CAPSL	EEPD1	CSF2RB	GAL
	MMP2	CDHR1	BIRC5	DNA2	CYTH1	CAPZA1	EFNA1	CST6	GAL3ST2
	MMP8	CDK1	BLM	DNAH8	CYTH4	CAPZB	EGFL8	CTH	GALNT18
	MMP12	CDK5R2	BLNK	DNAH12	CYTIP	Car15	EGLN3	CTLA4	Galnt6os
	MMRN1	CDKL2	BLOC1S1	DNASE1L1	D13Ertd608e	CARD6	EHHADH	CTSH	GAMT
	MPO	CDKN1A	BLOC1S2	DNMT3L	D430019H16Rik	CARD11	Eif3s6-ps4	CTSZ	GAS1
	Mptx1/Mptx2	CDT1	BLVRA	DNPH1	D930019O06Rik	CARNS1	EIF6	CTTNBP2	GAS6
	MPZ	CEACAM1	BLVRB	DOCK5	DAO	CARTPT	ELF3	CUBN	GATA4
	MS4A7	CEBPA	BMP2	DOK7	DBH	CASK	ELOVL6	CX3CL1	GATM
	MS4A6A	CEBPB	BMP3	DPEP2	DBP	CASP1	EMP1	Cxcl9	GBGT1
	Muc1	CEBPD	BMP2K	DPP6	Dcaf12l1	CASP2	EMP3	CXCL10	GBP3
	Mug1/Mug2	CEBPE	BMPER	DPT	DCBLD2	CASP3	ENO1	CXCL13	GCAT
	Mup1 (includes others)	CEL	BMPR1B	DPYSL3	DCC	CASP4	ENPEP	CXCL14	GCSAM
	MYBPC1	CELA1	BNC1	DRAM1	DCTD	CASP7	ENPP3	CXCR4	GDA
	MYH3	CELA2A	BNIP2	DSC3	DCX	CASP8	ENPP7	CXorf65	GDF10
	MYOC	CELA3A	BNIPL	DSCAM	DDC	CASP8AP2	ENTPD5	CYB561A3	GEN1
	Nat8f2	CELA3B	Bola2	DSCAML1	DEF6	CASQ2	ENTPD7	CYB5A	GGH
	NDRG4	CELF3	BRAF	DSCC1	Defa29 (includes others)	Catip	ENTPD8	CYBA	GIMD1
	NECAB1	CELF4	BRCA1	DSE	Defa3 (includes others)	CAV1	EPB41L3	CYBRD1	GIP
	NEFL	Celf6	BRDT	DSG1	Defb1	CAV2	EPB41L4B	CYC1	GJA5
	NELL2	CELSR1	BRI3	DSG2	Defb42	CBFB	EPCAM	CYCS	GJB1
	NEUROD4	CELSR2	BRINP1	DTX1	DENND1C	CBL	EPHA1	Cym	GJB2
	NEUROG3	CELSR3	BRINP2	DUSP1	DENND4B	CBLB	EPHA2	CYP17A1	Gkn3
	NFIL3	CENPA	BRIP1	DUSP3	DGKA	Cbr2	EPHX1	CYP1B1	GLCCI1
	Ngp	CENPU	Brip1os	DUSP8	DGKB	CBS/LOC102724560	EPHX2	CYP27A1	GLI1
	NMNAT2	CEP70	BRSK1	Duxbl1	DGKG	CCDC18	EPS8	CYP2A6 (includes others)	GLOD5
	NOS1	CEP290	BRSK2	E130304I02Rik	DGKI	Ccdc30	EPS8L2	Cyp2ab1	GLS2
	NOX4	Cep83os	BSN	E230016K23Rik	DHX58	Ccdc50	EPS8L3	CYP2B6	Gm1123
	NPY	CEPT1	BST1	E230029C05Rik	DISP2	Ccdc69	ERBB3	CYP2C8	Gm2004
	NR4A2	CERKL	Bst2	E2F1	DKK1	CCDC77	EREG	CYP2C9	Gm3054
	NR4A3	CERS6	BTBD17	E2F7	DKK3	CCDC80	ERICH4	CYP2C18	Gm3373
	NRG3	CES1	BTF3	E2F8	DLGAP1	CCDC91	ERLIN1	Cyp2c40 (includes others)	Gm4134
	NRN1	CFAP36	BTG1	ECHDC2	DMBT1	CCDC93	ERP27	Cyp2d26	Gm5150
	NRSN1	CFAP44	BTG3	ECM1	DMGDH	CCDC127	ESD	CYP2J2	Gm5409
	NSG1	CFAP52	BTK	EDNRB	DMKN	CCDC134	ESPN	CYP3A5	Gm5786
	NTN5	CFAP69	Btnl1	EFCAB3	DMP1	CCDC149	Esrra	CYP3A7	Gm5860
	NTRK3	CFB	BTNL9	EFNB3	DMTN	CCDC152	ETFDH	Cyp3a25 (includes others)	Gm5946
	NWD2	CFP	Btnl4/Btnl6	EGLN3	DNAH6	CCDC171	ETV1	CYP4A11	Gm5960
	9530036O11Rik	CHAF1A	BTRC	EGR1	DNAH8	CCDC183	EXOC3L4	CYP4B1	Gm6264
	Oasl2	CHAF1B	BUB1	EGR3	DNAJA4	CCDC190	EZR	CYP4F2	Gm6361
	OAT	CHD5	BUB1B	EGR4	DNAJB7	CCDC71L	F5	CYP4F3	Gm6685
	OAZ3	CHD6	C2	Ehbp1l1	DNAJB9	CCDC88B	F7	CYP4F11	Gm6793
	OBP2A	CHGA	C3	EHF	DNAJC6	CCDC88C	FABP1	CYP4F12	Gm7353
	OGN	CHIC1	C6	EIF2AK2	DNAJC12	CCDC92B	FABP2	Cyp4f16/Cyp4f37	Gm7592
	OIT3	Chil3/Chil4	C10orf71	Eif3s6-ps4	DNASE1L3	CCK	FABP7	CYP4V2	Gm8810
	OLFM4	CHN1	C11orf52	EIF4EBP1	DNER	CCKAR	FAHD1	CYP4X1	Gm8879
	OLFML3	CHODL	C130021I20Rik	EIF4EBP3	DNM1	CCL5	Fam13a	Cystm1	Gm8897
	OLFML2A	CHRM1	C130050O18Rik	ELANE	DNM3	Ccl8	FAM234A	CYTIP	Gm9726
	OMD	CHRM2	C130060C02Rik	ELMO2	DOC2B	CCL11	FAM3B	D330020A13Rik	Gm9806
	ONECUT2	CHRM3	C130080G10Rik	ELN	DOCK2	CCL19	FAM83B	D630033O11Rik	Gm10030
	Oosp1	CHRNB1	C15orf48	EMILIN1	DOCK3	CCL21	FANCB	DAB1	Gm10109
	Orm1 (includes others)	CHRNB2	C16orf54	EMILIN2	DOCK8	CCL24	FBLN1	DACH1	Gm10143
	P2RX7	CHST8	C17orf67	EMP1	DOCK10	CCL25	FBP1	DAO	Gm10277
	PAH	CHST9	C17orf78	EMP3	DOK1	CCM2	FBP2	DBH	Gm10320
	PAPPA	CHST11	C19orf12	EPHA3	DOK2	CCNA2	FBXO25	DBI	Gm10518
	PARM1	CHSY1	C19orf38	ERBB4	DOK3	CCNB1	FBXO48	DCAF15	Gm10552
	PCDH9	CIB1	C19orf47	ESD	DOK5	CCNB2	FCGBP	DCT	Gm11627
	PCDHA7	CIB3	C1orf54	ESM1	DONSON	CCND3	FCGR2B	DCX	Gm11783
	PCDHB5	CIRBP	C1orf127	ESPL1	DPP10	CCNE1	FER1L6	DDO	Gm11963
	Pcdhb11	CKAP4	C1orf162	ETHE1	DPYSL3	CCNE2	FEV	DECR1	Gm12298
	PDGFRL	CKAP2L	C1orf198	ETNK2	DPYSL5	CCNF	FGD4	DECR2	Gm12299
	PDYN	CKB	C1QA	EXO1	DRAXIN	CCNG2	FGF12	DEF6	Gm13010
	Pga5	CKS2	C1QB	F2	DRD2	CCNL1	FGFR4	Defa29 (includes others)	Gm13344
	PGC	Clca3a1/Clca3a2	C1QC	F5	DSC3	CCNL2	FIGN	Defa3 (includes others)	Gm13861
	Pgk1-rs7	Clca3b	C1QTNF1	F7	DTX1	CCPG1	FILIP1L	DEGS2	Gm14097
	PHOX2A	CLCF1	C1QTNF2	F8	DUSP2	CCR1	FKBP5	DEPDC7	Gm14416
	Phxr4	CLCN7	C1QTNF4	F10	DUSP8	CCR4	FMN1	DERA	Gm15396
	PI15	CLDN4	C1QTNF5	F12	DYNC1I1	CCR5	FMO4	DERL3	Gm15429
	PIRT	CLDN5	C1QTNF6	F13A1	E130215H24Rik	CCR6	FMO5	DES	Gm15501
	PKHD1L1	CLDN6	C1R	F630028O10Rik	E330020D12Rik	CCR7	FNDC10	DGAT1	Gm15510
	PLA2G5	CLDN8	C1RL	F830016B08Rik	EBF1	CCR9	FOSL2	DGAT2	Gm15587
	Pla2g2a	CLDN19	C1S	F830208F22Rik	ECE2	CCSER1	Foxd2os	DGKE	Gm15987
	PLA2G2D	CLEC10A	C21orf62	FAAH	ECEL1	CD2	FOXQ1	DHRS1	Gm16120
	PLEKHA4	CLEC12A	C230024C17Rik	FABP5	ECH1	CD4	FOXR2	DHRS11	Gm20319
	PLG	CLEC3B	C2CD4C	Fam120aos	EDN3	CD5	FRK	DIO2	Gm20501
	PLIN1	CLEC4A	C2orf73	FAM167A	EEF1A2	CD6	FUCA2	DLGAP1	Gm20506
	PLOD2	Clec4a3	C2orf80	FAM78B	EGR1	CD7	FXYD5	DLX1	Gm20754
	PMEPA1	CLEC4D	C3AR1	FAM83D	EGR3	CD14	FZD5	DMKN	Gm21985
	PON1	CLEC4E	C3orf18	FANCA	Ehbp1l1	CD19	GABRP	DMTN	Gm32200
	POSTN	CLEC5A	C4A/C4B	FBLIM1	EIF3F	CD22	GABRR2	DNAAF1	Gm33050
	POU3F2	CLEC6A	C4orf19	FBLN1	Eif3s6-ps4	CD27	GADD45A	DNAH6	Gm37108
	PRDM6	CLEC7A	C4orf33	FBN1	ELAVL2	CD28	GAL	DNAH7	Gm3411 (includes others)
	PRELP	CLIC3	C4orf50	FBN2	ELAVL3	CD34	GAL3ST2	DNAH8	GNG8
	PRG3	CLMN	C4orf51	FCER2	ELAVL4	CD37	GALM	DNAJC22	GNG11
	PRICKLE4	CLN8	C5AR1	FCER1G	ELF1	CD38	GALNT4	DNASE1	GNMT
	PRLR	CLPS	C7orf57	FCGR1A	ELF4	CD40	GAPDH	DNASE1L3	GP2
	PRPH	CLSPN	C820005J03Rik	FCGR2A	ELMO1	CD44	GAPT	DNM3	GPC3
	PRRT3	CLU	C8B	FCGR2B	EMILIN1	CD48	GATA4	DNMBP	GPER1
	PRSS3	CMA1	C8orf88	FCGR3A/FCGR3B	EML4	Cd52	GATA5	DOCK5	GPR20
	Prss1 (includes others)	CMC2	C8orf44-SGK3/SGK3	FCGRT	EML6	CD53	GATA6	DOK3	GRID2IP
	PTGER3	CMC4	C920009B18Rik	FCMR	EMP3	CD55	GBP6	DOLPP1	GRIN2B
	PTPRCAP	CMKLR1	C920021L13Rik	Fcor	ENO2	CD59	GCHFR	DPEP1	GRTP1
	PTPRO	CMTM3	CA1	FES	ENPP6	CD63	GCLC	DPP4	GSDMC
	PTTG1	CMTM4	CA2	FETUB	ENTPD3	CD68	GCLM	DPP7	GSTA3
	PXDN	CMTM7	CA6	FEV	ENTPD4	CD69	GCNT3	DPPA5	GSTA5
	Pxt1	CNBD2	CA8	FGA	ENTPD5	CD72	GCNT4	DPYD	GSTM1
	Pzp	CNDP2	CA9	FGB	EPB41L4A	CD74	GDA	DQX1	Gstm3
	RAB27B	CNIH4	CA10	FGF7	EPDR1	CD80	GDPD1	DRP2	GSTP1
	RAB3C	CNNM1	CA13	FGF23	EPHA5	CD82	GDPD2	DSEL	GTSE1
	REEP1	CNNM4	Cabp1	FGFR3	EPSTI1	CD83	GGH	DZIP3	GUCA2B
	REG3A	CNP	CABP7	FGG	ERC2	CD84	GGT1	E130208F15Rik	Gvin1 (includes others)
	Reg3a	CNTFR	CACFD1	FGL2	ERMAP	CD86	GGT6	E2F1	H2-Eb2
	REG3G	CNTN1	CACNA1A	FGR	ESRP1	CD96	GIMAP1	EBF2	H2-M2
	RERG	CNTN3	CACNA1B	FIGNL1	ESYT3	CD163	GIMAP1-GIMAP5	ECE2	H2-T3
	Retnla	CNTN6	CACNA1C	FKBP10	ETS1	CD164	Gimap1os	ECH1	HABP2
	RGN	Cntnap5b	CACNA1D	FKBP11	ETV3	CD180	GIMAP4	ECI1	Hamp/Hamp2
	RIT2	COL3A1	CACNA2D1	FLNC	EVI2A	CD200	GIMAP7	Eci3	HAPLN3
	RNASET2	COL4A3	CACNA2D2	FMN2	EVI2B	CD247	GIMD1	EDAR	Havcr1
	Rpl9-ps6	COL5A1	CACNA2D3	Fmr1nb	EVL	CD248	GIP	EDF1	HBE1
	RPS2	COL5A3	CACNB1	FN1	EXOSC8	CD274	GIPC2	EDIL3	HBEGF
	RSAD2	CORO1B	CACNB2	Fndc1	EXTL1	CD1D	GJB2	EFEMP1	HCFC1
	RSPH4A	CORO1C	CACNG2	FOLR1	EYA1	CD200R1	GJB5	EFHD1	HCLS1
	RSPO2	CORO2A	CACNG5	FOLR2	EZR	Cd209d	Gk	EFHD2	HDAC9
	RTP1	COTL1	CADPS	FOS	F12	Cd209f	GLDC	EFNA1	HDC
	S100A5	COX5A	CALB1	FOSB	FABP4	Cd209g	GLIPR1	EGF	HEATR1
	S100A8	CPA1	CALML4	FOSL2	FABP7	Cd24a	GLIPR2	EGLN3	HELLS
	S100A9	CPA3	CALR3	FOXM1	FAIM2	CD300A	GLIS1	EGR3	HELZ2
	S100G	CPLX1	CALU	FPR1	FAM107B	CD300C	GLOD5	Ehbp1l1	HGFAC
	Saa3	CPLX2	CALY	FPR2	FAM111A	CD300E	GLRX	EHD1	HHIP
	SAA2-SAA4	CPN1	CAMK1D	FRMD4B	FAM120C	CD300LF	GLTPD2	EHHADH	HIRIP3
	SAMD11	CPNE2	CAMK2B	FRRS1	FAM131B	CD300LG	GLYAT	EID3	HK2
	SBK2	CPS1	CAMK2N1	FSD1	FAM163A	CD3D	Gm10053	EIF6	HLA-A
	SCN7A	CPXM1	CAMK2N2	FSTL1	Fam169b	CD3E	Gm10277	Eif3s6-ps4	HLA-DMA
	Sec1	CPZ	CAMP	FSTL4	FAM171B	CD3G	Gm10300	ELAVL2	HLA-E
	SEMA5B	CRAT	CAMTA1	FTL	FAM174B	CD40LG	Gm10320	ELAVL3	HLF
	SERPINA1	CRELD2	CAND2	FUT2	Fam183b	Cd59a	Gm10425	ELF3	HMCES
	SERPINA3	CRIP1	CAP1	FXYD5	FAM20C	CD79A	Gm10637	ELF4	HMMR
	SERPINA6	Crisp1/Crisp3	CAPG	FYB1	FAM210B	CD79B	Gm10680	EML5	HOMER2
	SERPINA12	CRLF2	CAPN5	FZD9	FAM219A	CD99L2	Gm10825	ENO1	Hotairm1
	SERPINB5	CRMP1	CAPN10	G0S2	FAM43A	CDAN1	Gm1123	ENO2	HOXA5
	SERPINE1	CROCC	CAPN11	G6PD	FAM43B	CDC6	Gm11496	ENPEP	Hoxd3os1
	SERPINE2	CRP	CAPS2	GAB2	FAM53B	CDC7	Gm11695	ENPP3	HPD
	SIRPB1	CRYAB	CAPSL	GABRD	FAM78A	CDC20	Gm11775	ENPP7	HPN
	SLC10A4	CRYBA4	CAPZA1	GABRG1	FAM78B	CDC45	Gm12511	ENTPD5	Hrc
	SLC12A1	CSF1	CAPZA2	Gad1-ps	FAT2	CDC25B	Gm13012	ENTPD8	HROB
	SLC18A3	CSF2	CAPZB	GAP43	FAXC	CDC25C	Gm13610	EPB41L4A	HSD17B6
	SLC22A3	CSF1R	CARD9	GAPDH	FBL	CDC42BPA	Gm13657	EPDR1	HSD17B7
	SLC22A25	CSF2RA	CARD11	GAS1	Fbll1	CDC42EP1	Gm14320	EPHA1	HSD17B13
	SLC23A3	CSF2RB	CARD14	GAS7	FBXO2	CDC42EP3	Gm14400	EPHA5	HSD3B1
	SLC40A1	CSF3R	CARD19	GBE1	FBXO5	CDC42SE1	Gm14419 (includes others)	EPHX1	HSPB1
	Slc47a2	CSRNP3	CASKIN1	GBGT1	FBXO44	CDCA2	Gm15056	EPHX2	HSPH1
	SLC5A7	CSTB	CASP1	GBP2	Fbxw26 (includes others)	CDCA3	Gm15200	EPN1	ICA1L
	SLC5A12	CTH	CASP3	GBP3	FCER2	CDCA4	Gm15821	EPS8	IDI1
	Slc5a4b	Ctla2a/Ctla2b	CASP4	GBP4	FCGR2B	CDCA5	Gm15895	EPS8L3	Ifi27l2a/Ifi27l2b
	Slco1a6	CTNND2	CASP6	GBP5	FCHO1	CDCA7	Gm15987	EPSTI1	IFI44L
	SLCO1B3	CTRB2	CASP7	GBP6	FCHSD2	CDCA8	Gm16046	ERBB3	IFIT1
	SLFN12L	CTRL	CASP8	GBP7	FCMR	CDCA7L	Gm16069	EREG	IFITM2
	SLIT2	CTSA	CASR	Gbp8	Fcna	CDCP1	Gm16201	ERICH4	IFITM3
	Smc2os	CTSB	CASS4	GC	Fcor	CDH1	Gm16551	ERN2	IFRD1
	SNCG	CTSC	CAST	GCKR	FCRL1	CDH2	Gm16559	ESD	IFT20
	SNN	CTSD	CASZ1	GCM2	FCRLA	CDH7	Gm16755	ESPN	IGF1
	SPAG16	CTSG	CAT	GDF10	FDFT1	CDH8	Gm16958	Esrra	IGF2
	SPIB	CTSH	CAV1	GDF15	FDPS	CDH17	Gm16976	Etaa1os	IGFBP4
	SPRN	CTSS	Cbarp	GFAP	FERMT3	CDH23	Gm18537	ETFB	IGFBP6
	SPTSSB	CTSZ	CBL	GFPT2	FES	CDHR1	Gm19569	EXOC3L4	Ighe
	STAB1	CTTNBP2	Cbr2	GGH	FEZ1	CDHR2	Gm1980	EXTL2	IGHG1
	STMN2	CUX2	CBS/LOC102724560	GIMAP1	FFAR3	CDHR5	Gm20501	EYA1	Ighg3
	STRC	CUZD1	CBX7	GIPR	FGA	CDK1	Gm20517	EYA4	Ighg2c
	Sult2a8	CXADR	CCDC103	GJB5	FGB	CDK2	Gm20559	EZR	Ighv1-2
	SULT4A1	CXCL2	CCDC125	GLA	FGD3	CDK6	Gm2061	F13A1	Ighv1-9
	Sult6b2	CXCL3	CCDC136	GLCCI1	FGF14	CDK9	Gm21049	FABP1	Ighv1-11
	SV2C	Cxcl3	CCDC148	GLP1R	FGFBP1	CDK17	Gm26520	FABP2	Ighv1-15
	SVEP1	CXCL6	CCDC149	Glycam1	FGG	CDK19	Gm26740	FABP7	Ighv1-19
	SYNGR3	Cxcl9	CCDC152	Gm826	FGR	CDK2AP2	Gm27177	Fabp3-ps1	Ighv1-25
	SYNPR	CXCL10	CCDC154	Gm1070	FHOD3	CDK5R2	Gm28035	FADS1	Ighv1-37
	TAC1	Cxcl11	CCDC157	Gm1818	FICD	CDK5RAP2	Gm28042	FADS2	Ighv1-39
	TACR1	CXCL12	CCDC159	Gm2399	FILIP1L	CDKL2	Gm29243	FAIM2	Ighv1-40
	TECTA	CXCL13	CCDC160	Gm2539	FITM2	CDKN3	Gm30173	FAM110C	Ighv1-42
	TEX11	CXCL16	CCDC166	Gm3512	FKBP11	CDKN2A	Gm3054	FAM131B	Ighv1-47
	TEX15	CXCR2	CCDC102A	Gm3883	FKBP1B	CDT1	Gm30948	Fam13a	Ighv1-58
	TGM3	CXCR4	1110018N20Rik	Gm3912	FLI1	CDV3	Gm3336	FAM162A	Ighv1-67
	THSD4	CXXC4	1110038B12Rik	Gm4219	FLT3	CDX2	Gm3411 (includes others)	FAM171B	Ighv1-70
	TIMP1	CYB5A	1500009L16Rik	Gm4275	Fmnl1	CEACAM16	Gm36520	FAM234A	Ighv1-75
	TLX2	CYB5R4	1500011B03Rik	Gm4524	FMNL3	CEACAM18	Gm36569	FAM3B	Ighv1-76
	TMEM97	CYBA	1600010M07Rik	Gm4841	FMO1	CEACAM20	Gm38316	FAM83B	Ighv1-80
	TMEM179	CYBB	1700007J10Rik	Gm4956	FMO5	CEBPA	Gm4134	FAM83C	Ighv1-84
	TMEM200C	CYBRD1	1700016F12Rik	Gm5150	FNDC3A	CECR2	Gm4707	FAM98C	Ighv1-62-2
	TNC	CYC1	1700016P03Rik	Gm5431	FNDC3B	CEL	Gm6034	FAS	Ighv10-1
	TPPP3	CYFIP1	1700047M11Rik	Gm5441	Foxp1	CELA1	Gm6166	FBLIM1	Ighv11-1
	Trav12d-3	CYP1B1	1700086L19Rik	Gm5535	FOXP3	CELA2A	Gm6361	FBLN1	Ighv14-1
	Trav12n-3	CYP26A1	1700086O06Rik	Gm5960	FRMD5	CELA3B	Gm6563	FBLN7	Ighv14-2
	Trav6-2	CYP26B1	1700112D23Rik	Gm6034	Frmd8os	CELF2	Gm6685	FBN1	Ighv14-3
	Trav9-1	CYP27A1	1810007D17Rik	Gm6166	FRMPD1	CENPA	Gm7334	FBP1	Ighv15-2
	Trav9d-4	Cyp2ab1	1810008I18Rik	Gm7353	FRMPD4	CENPE	Gm830	FBP2	Ighv2-2
	TREM2	Cyp2c40 (includes others)	2010308F09Rik	Gm7889	FRRS1L	CENPF	Gm8378	FBXL2	Ighv2-3
	TRIM17	CYP2E1	2200002D01Rik	Gm8093	FSCN1	CENPH	Gm8810	FBXL8	Ighv2-5
	TRIM50	Cyp2j5	2210406O10Rik	Gm8615	FSD1	CENPI	Gm8890	FCGBP	Ighv2-6-8
	TSSK1B	CYP4F2	2210411M09Rik	Gm8750	FSD1L	CENPK	Gm8953	FCHO1	Ighv3-1
	TUBB3	CYP4F22	2310001H17Rik	Gm8980	FSTL5	CENPL	Gm9493	Fcna	Ighv5-4
	TULP1	CYSLTR1	2310026L22Rik	Gm9574	FUT7	CENPM	Gm9800	FCRLA	Ighv5-9
	TYRP1	CYTH4	2410006H16Rik	Gm9913	FXYD5	CENPN	Gm9817	FGR	Ighv5-15
	UCHL1	CYTL1	2410021H03Rik	Gm9923	FXYD7	CENPP	Gm9888	FHL2	Ighv5-17
	UGT1A4	CYYR1	2700099C18Rik	Gm10263	FYB1	CENPQ	Gm9923	FKBP2	Ighv5-9-1
	UGT3A1	D630024D03Rik	2810029C07Rik	Gm10570	FYN	CEP55	GMFG	FKBP6	Ighv8-5
	UMOD	D630044L22Rik	2810047C21Rik1	Gm10680	FZD10	CEP57	GNA11	FMN1	Ighv8-8
	UPK3A	DAB2	2810408I11Rik	Gm10693	G530011O06Rik	CEP85	GNAT1	FMO1	Ighv8-11
	USP13	DACH1	2900026A02Rik	Gm10827	G6PC2	CEP112	GNG10	FMO3	Ighv8-12
	VGF	DAGLB	2900052L18Rik	Gm11274	GABBR2	CEP128	GNGT2	FMO4	Ighv9-1
	VIP	DBH	3830403N18Rik/Xlr	Gm11520	GABRA5	CEP135	GOLT1A	FMO5	Ighv9-4
	VSTM2A	DBI	4631405J19Rik	Gm11527	GABRG2	CEP152	GOT1	Fndc1	Igkv1-110
	VWA1	Dbil5	4632428C04Rik	Gm11581	GAD1	CEP192	GPA33	FOS	Igkv1-131
	WIF1	Dbpht2	4732414G09Rik	Gm11690	GADD45B	CEP250	GPC4	FOSL2	Igkv1-133
	WNT7A	Dcaf12l1	4833407H14Rik	Gm11946	GAL	CEP295	GPD1	FOXF2	Igkv1-135
	Xlr5a (includes others)	DCDC2	4930405A21Rik	Gm12000	GALM	CES1	GPD2	FOXQ1	Igkv10-95
	ZBTB10	DCK	CCDC3	Gm12097	GALR1	Ces1f	GPI	FRK	Igkv12-89
	ZDHHC22	DCT	Ccdc30	Gm12474	GAP43	Ces1g	GPR151	FRMD3	Igkv13-85
	Zfp960/Zfp97	DCTPP1	CCDC39	Gm12963	GARNL3	Ces2a	GPR155	FRMD5	Igkv14-100
	ZNF624	DCX	Ccdc50	Gm12972	GATA1	Ces2c	GPR171	FRMD8	Igkv15-103
		DDO	Ccdc69	Gm13032	GATA2	Cetn4/Gm7094	GPRC5A	FSTL1	Igkv17-121
		DDX25	CCDC80	Gm13373	GBP4	CFAP36	GPRIN3	FSTL5	Igkv17-127
		Defa-ps1	CCDC86	Gm13420	GBP5	CFAP43	GPSM2	FUCA1	Igkv19-93
		Defa29 (includes others)	CCDC91	Gm13431	GBP6	CFAP126	GPT	FUCA2	Igkv3-10
		Defa3 (includes others)	CCDC92	Gm13544	GCM2	CFB	GPX2	FUT4	Igkv3-11
		Defb1	CCDC178	Gm13842	GDAP1	CFH	GREB1	FZD10	Igkv4-50
		DENND2D	CCDC181	Gm13986	GDAP1L1	CFL1	GRTP1	G6PC2	Igkv4-53
		DES	CCDC184	Gm14444	GDF11	CFP	GSDMC	GABRP	Igkv4-55
		DGKA	CCDC71L	Gm15056	GFAP	CHAC1	GSDMD	GADD45A	Igkv4-60
		DGKE	Ccdc74a	Gm15169	GIMAP1	CHAF1A	GSR	GAL3ST2	Igkv4-62
		DHRS1	CCDC88B	Gm15228	GIMAP4	CHAF1B	GSS	GALM	Igkv4-63
		DHRS3	CCDC92B	Gm15421	GIMAP6	CHCHD7	Gsta4	GALNT6	Igkv4-68
		DHRS9	CCK	Gm15429	GIMAP7	CHD1	GSTA5	GAP43	Igkv4-70
		DHX58	CCKAR	Gm15471	GIMAP8	CHD1L	GSTK1	GATA4	Igkv4-78
		DIAPH3	CCL2	Gm15510	Gimap9	CHEK1	GSTM2	GATA5	Igkv4-79
		DIO2	Ccl2	Gm15645	GIMAP1-GIMAP5	CHEK2	Gstm3	GATA6	Igkv4-83
		DISP2	CCL4	Gm15931	Gimap1os	CHERP	GSTM4	GCHFR	Igkv4-90
		DIXDC1	CCL5	Gm15964	GLIPR2	CHGB	GSTM5	GCKR	Igkv4-91
		DLG5	Ccl6	Gm16096	GLP1R	CHIC1	Gstm6	GCLC	Igkv4-57-1
		DLGAP1	Ccl7	Gm16104	GLRA1	CHID1	GSTO1	GCNT3	Igkv5-43
		DLGAP3	Ccl8	Gm16638	GLRB	Chil6	GSTP1	GCNT4	Igkv5-45
		DLGAP5	Ccl9	Gm16731	Glycam1	CHMP4C	Gstt1	GDA	Igkv6-14
		DLX2	CCL17	Gm16845	Gm1123	CHODL	GUCA2A	GDPD2	Igkv6-29
		DMBT1	CCL19	Gm16867	Gm1818	CHORDC1	GUCA2B	GEMIN7	Igkv6-32
		DMRT3	CCL20	Gm17025	Gm1965	CHRD	GUCY2C	GFPT2	Igkv7-33
		DMXL2	CCL22	Gm18733	Gm2061	CHRM2	Gucy2g	GFRA3	Igkv8-16
		DNA2	CCL24	Gm19557	Gm2389	CHRM3	GZMA	GGACT	Igkv8-18
		DNAAF3	CCL25	Gm20186	Gm2396	CHRNA9	Gzmb	GGT1	Igkv8-28
		DNAH8	CCL3L3	Gm20319	Gm2399	CHRNB2	H2-T3	GGT6	Igkv9-119
		DNAH11	CCNA2	Gm20482	Gm2619	CHST1	H60b/H60c	GHRL	Igkv9-120
		DNAH12	CCNB1	Gm20513	Gm2694	CHST2	HADHA	GIMAP1	Igkv9-124
		DNAJC6	CCNB2	Gm20627	Gm2990	CHST3	HADHB	GIMAP6	IKZF1
		DNAJC12	CCND2	Gm20658	Gm3650	CHST10	HBEGF	GIMAP7	IKZF3
		DNAL1	CCND3	Gm21370	Gm3883	CHST11	HDHD3	GIMAP1-GIMAP5	IL27
		DNASE2	CCNF	Gm21451	Gm4952	CHST15	HEPH	GIMD1	IL11RA
		DNASE1L1	CCNL1	Gm21762	Gm5105	CHSY1	HES2	GIP	IL17RE
		DNASE2B	CCPG1	Gm26536	Gm5532	CHTF18	HHIP	GIPC2	IL21R
		DNM3	CCR1	Gm26564	Gm5535	CIB2	HHIPL1	GJA1	IL4I1
		DOCK5	CCR2	Gm26569	Gm5786	CIB3	HIPK2	GJC2	IMMP1L
		DOCK9	CCR4	Gm26614	Gm6166	CIC	HKDC1	Gk	INCENP
		DOK1	CCR5	Gm26703	Gm6264	CIDEB	HLA-A	GLIPR1	INMT
		DOK2	CCR7	Gm26887	Gm6311	CIDEC	HLA-E	GLIS1	INPP5D
		DOK3	CCR8	Gm26944	Gm6793	CIITA	HMGCS2	GLOD5	IRF4
		DPEP2	CCRL2	Gm28042	Gm6916	CISD1	HNF4A	GLP2R	IRF8
		DPP6	CCSER1	Gm28047	Gm7353	CISH	Hnf4aos	GLRX	IRX3
		DPP10	CD7	Gm28455	Gm7592	CIT	HNF4G	Gm830	ISLR
		DPT	CD14	Gm29417	Gm7598	CITED2	HOOK2	Gm1123	ISX
		DPY19L1	Cd33	Gm30382	Gm7729	CIZ1	HPGD	Gm2004	ITGA7
		DPYSL2	CD34	Gm32540	Gm8369	CKAP2	HSD17B11	Gm2061	ITGA8
		DRAM1	CD36	Gm33370	Gm8615	CKAP2L	HSD17B2	Gm2619	ITGAD
		DSCC1	CD37	Gm35025	Gm9726	CKLF	HSD17B4	Gm2762	ITGAL
		DSE	CD38	Gm36569	Gm9800	CKS2	HSD17B6	Gm3054	ITGAX
		DSG2	CD40	Gm36888	Gm9923	CKS1B	HSD3B1	Gm3336	ITGB4
		DSP	CD44	Gm44066	Gm10263	CLCA1	HSF5	Gm4149	ITIH1
		Dst	CD48	Gm10273 (includes others)	Gm10309	CLCA4	HTATIP2	Gm4349	ITIH4
		DTNB	Cd52	Gm3411 (includes others)	Gm10419	CLCF1	HYPK	Gm4841	ITM2A
		DTX3L	CD53	GMNN	Gm10421	CLCN1	IDH1	Gm4922	ITPKA
		DUSP1	CD55	GMPR	Gm10505	CLDN4	IDO1	Gm5127	ITPR2
		DUSP6	CD59	GNA15	Gm10516	CLDN8	Ifi202b	Gm5611	ITSN2
		DUSP18	CD68	GNGT2	Gm10552	CLDN10	Ifi27l2a/Ifi27l2b	Gm5860	IYD
		Duxbl1	CD69	GP2	Gm10709	CLDN12	IFI44L	Gm6034	JAG1
		DYNC2H1	CD70	GP6	Gm10851	CLDN15	IFIH1	Gm6166	JAM2
		DYNC2LI1	CD72	GP1BA	Gm11527	Cldn34c1 (includes others)	IFIT1	Gm6361	JAM3
		DYNLL1	CD74	GPNMB	Gm11998	CLEC10A	IFIT1B	Gm7353	JHY
		DYSF	CD80	GPR3	Gm12371	CLEC12A	IGF2BP2	Gm7457	JPH2
		DZANK1	CD83	GPR35	Gm12764	CLEC14A	IGFBP5	Gm8439	KANK2
		E130304I02Rik	CD84	GPR65	Gm12963	CLEC1B	IGFBP6	Gm8810	KANK3
		E130317F20Rik	CD86	GPR83	Gm12972	CLEC2A	IGFLR1	Gm9797	KAT6A
		E230016K23Rik	CD93	GPR84	Gm13012	Clec2d (includes others)	Igha	Gm9800	KBTBD6
		E2F1	CD101	GPR139	Gm13147	Clec2e/Clec2h	Ighg3	Gm9947	KCNA3
		E2F8	CD160	GPR141	Gm14232	CLEC3B	Ighj2	Gm9970	KCNIP2
		EBI3	CD163	GPR153	Gm15169	Clec4a3	Ighv1-18	Gm10010	KCNN1
		ECHDC2	CD164	GPR160	Gm15471	Clec4a4	Ighv1-20	Gm10053	KCNQ1
		ECM1	CD177	GPR174	Gm15608	CLEC4E	Ighv1-21	Gm10126	KCNQ5
		EDEM1	CD180	Gprasp2	Gm15675	CLEC4F	Ighv1-39	Gm10419	KCTD4
		EDN3	CD207	GPRC6A	Gm15848	CLEC4M	Ighv1-47	Gm10425	KDELR3
		EDNRB	CD226	GPX1	Gm15880	CLEC7A	Ighv1-50	Gm10501	KIF11
		EFCAB3	CD248	GPX7	Gm15987	CLEC9A	Ighv1-59	Gm10600	KIF14
		EFEMP1	CD274	GRAP	Gm16214	CLIC1	Ighv1-62-2	Gm10637	KIF15
		EFHD2	CD302	GRAP2	Gm16315	CLIC6	Ighv1-69	Gm10645	KIF22
		EFNA3	CD164L2	GREM1	Gm16677	CLK2	Ighv1-75	Gm10680	KIF23
		EGFL8	CD1D	GRHL3	Gm16685	CLN6	Ighv1-84	Gm10851	KIF18A
		EGLN3	Cd1d2	GRIA2	Gm16867	CLPS	Ighv10-3	Gm11496	KIF18B
		Ehbp1l1	CD200R1	GRIN2C	Gm17322	CLPX	Ighv11-1	Gm11532	KIF20A
		EHD1	CD200R1L	GRN	Gm17597	CLRN3	Ighv14-2	Gm11695	KIF20B
		EHF	Cd209f	GRP	Gm17767	CLSPN	Ighv2-2	Gm11775	KIF2C
		EIF6	CD300A	GSDMA	Gm18190	CLSTN1	Ighv2-6-8	Gm12002	KIF4A
		EIF4EBP1	CD300C	Gstt4	Gm18666	Cmah	Ighv3-1	Gm12296	KIFC1
		ELAVL2	CD300LB	Gt(ROSA)26Sor	Gm19461	CMPK2	Ighv4-1	Gm12522	KLF9
		ELAVL4	CD300LD	GTSE1	Gm20559	CMTM4	Ighv4-2	Gm13410	KLF15
		ELMO2	CD300LF	GUCA1A	Gm21451	CMTM7	Ighv5-15	Gm13461	KLHDC7A
		ELMO3	CD5L	Gulo	Gm21985	CMTM8	Ighv5-16	Gm13657	KLHL6
		ELMOD1	CD99L2	GUSB	Gm26533	CNBD2	Ighv5-2	Gm13830	KLHL14
		ELOVL1	CDC6	GXYLT2	Gm26564	CNDP1	Ighv5-9	Gm14207	KLK3
		EMCN	CDC20	GYS2	Gm26588	CNGA1	Ighv6-3	Gm14221	KLK9
		EMILIN2	CDC45	GZMA	Gm27021	CNGB3	Ighv7-3	Gm14387	KLK10
		EML5	CDC42BPA	Gzmb	Gm27177	CNN2	Ighv8-11	Gm14453	KNG1
		EML6	CDC42EP3	H2-K2/H2-Q9	Gm27222	CNNM2	Ighv8-5	Gm14616	KNTC1
		EMP3	CDC42EP4	H2-M2	Gm28707	CNOT6	Igkv1-122	Gm15200	KPNA2
		ENAH	CDC42SE1	H2-M11	Gm28800	CNP	Igkv10-94	Gm15228	KRT18
		ENGASE	CDCA2	H2-T22	Gm29266	CNPY1	Igkv11-106	Gm15429	KRT19
		ENHO	CDCA3	HACD4	Gm30948	CNPY2	Igkv11-125	Gm15473	LAMB2
		ENO1	CDCA4	HAL	Gm35025	CNR2	Igkv12-89	Gm15638	LAMC3
		ENPP5	CDCA5	Hamp/Hamp2	Gm36569	CNTFR	Igkv14-100	Gm15645	LAX1
		ENTPD3	CDCA7	HBA1/HBA2	Gm38293	CNTLN	Igkv3-10	Gm15675	LBP
		EPB41L5	CDCA8	HBB	Gm44717	CNTN1	Igkv3-2	Gm16070	LCMT1
		EPHX4	CDCA7L	HBEGF	Gm10273 (includes others)	CNTRL	Igkv3-3	Gm16315	LCN2
		EPM2AIP1	CDCP1	HCAR1	Gm14419 (includes others)	COA3	Igkv4-53	Gm16551	LCT
		EPN3	CDH1	HCAR2	GM2A	COCH	Igkv4-61	Gm16867	LDB2
		EPSTI1	CDH2	HCK	GMFG	COG6	Igkv4-70	Gm17501	LDHB
		ERBB4	CDH4	HDAC6	GMIP	COG7	Igkv4-77	Gm17767	LEAP2
		ERC2	CDH6	HDC	GNAT2	COL14A1	Igkv4-91	Gm18342	LEPR
		ERCC6L	CDH7	HEBP1	GNAZ	Col17a1	Igkv4-92	Gm20404	LGI2
		ERICH3	CDH8	HEPACAM2	GNB3	COL24A1	Igkv5-39	Gm20513	LIFR
		ERICH5	CDH11	HERC3	GNG3	COMT	Igkv5-48	Gm20752	LIG1
		ERLIN1	CDH22	HERC6	GNG4	COPZ2	Igkv6-13	Gm21049	LILRB3
		ERP27	CDHR1	HEXA	GNG10	CORO1A	Igkv6-14	Gm21057	LIPG
		ERP29	CDK1	HGFAC	GP2	CORO1B	Igkv6-20	Gm21985	LLGL2
		ESCO2	CDK2	HGSNAT	GPCPD1	CORO2A	Igkv6-29	Gm26788	LMNB1
		ESD	CDK6	HHEX	GPR3	CORO7/CORO7-PAM16	Igkv7-33	Gm26808	LMOD1
		ESM1	CDK2AP2	HIP1	GPR6	COTL1	Igkv8-18	Gm26995	LNPEP
		ESPL1	CDK5R2	HK2	GPR18	COX4I2	Igkv8-19	Gm27017	LONRF3
		ESRP1	CDKL1	HK3	GPR22	COX6A2	Igkv8-24	Gm27177	LPXN
		ESRP2	CDKL2	HLA-A	GPR33	CPA1	Igkv8-30	Gm28035	LRFN2
		Esrra	CDKL5	HLA-DMB	GPR65	CPA2	Igkv9-124	Gm30382	LRRC19
		ETHE1	CDKN3	HLA-E	GPR83	CPB1	Igkv9-129	Gm31373	LRRK2
		ETNK2	CDKN1A	HMGA1	GPR132	CPD	Iglc1	Gm33050	LRRN4
		EVI2A	CDKN2C	HMGCS2	GPR158	CPE	Iglc2	Gm33994	LTF
		EXD1	CDT1	HMMR	Gpr165	CPED1	Iglv1	Gm36520	LY9
		EXO1	CDX1	HMOX1	GPR171	CPLX2	Iglv3	Gm36569	Ly6a (includes others)
		EXPH5	CEACAM1	HNF1B	GPR174	CPN1	IGSF23	Gm37915	Ly6g2
		EYA1	Ceacam10	HP	GPR183	CPNE7	IGSF3	Gm10273 (includes others)	LYPD1
		F5	Ceacam15	HPD	GPSM3	CPNE8	IGSF5	Gm14288 (includes others)	LYPD5
		F7	CEACAM19	HPGDS	GRAMD4	CPQ	IGSF9	Gm3411 (includes others)	LYPD6
		F8	CEBPA	HPSE	GRAP	CPS1	IHH	GMFG	LYPD8
		F10	CEBPB	Hrg	GRAP2	CPSF1	IL11RA	GMIP	LYRM7
		F13A1	CEBPD	HRH2	GREM1	CPSF2	IL18	GML	LYST
		F2RL1	CEBPE	HSD3B2	GRIA1	CPSF4	IL22RA1	GNA11	LYVE1
		F630028O10Rik	CELF2	HSPA1A/HSPA1B	GRIA3	CPSF6	IMPA2	GOLT1A	MACROD1
		F830016B08Rik	CELF3	Hspa1b	GRIA4	CPXM1	INF2	GOT1	MALRD1
		F830208F22Rik	CELF4	HTRA3	GRIN1	CR2	INSL3	GPA33	MAP1LC3A
		FABP5	Celf6	ICAM1	GRK6	CRACR2A	IPMK	GPCPD1	Map3k7cl
		FABP7	CELSR1	ICAM2	GRM4	CRACR2B	IQGAP2	GPD1	MAP4K1
		Fabp3-ps1	CELSR2	ICAM4	GRM7	CRB1	IRF4	GPD2	MAPK15
		FAM111A	CELSR3	Idi2	GRP	Crb3	IRX1	GPR45	MASTL
		Fam120aos	CEND1	IER3	GSDMA	CREB3L1	ISX	GPR55	MATN4
		FAM120C	CENPA	IFI16	GSDMC	CREB3L3	ITGA3	GPR132	MBD4
		FAM135A	CENPE	IFI30	GSDMD	CREG1	ITGB7	GPR151	MCFD2
		FAM135B	CENPF	IFI44	GSG1	CRHR1	ITIH4	GPR155	MCM2
		FAM149A	CENPH	Ifi47	GSPT2	CRIP1	ITK	GPR160	MCM3
		FAM162A	CENPI	Ifi202b	Gsta4	Crip2	ITLN1	GPR37L1	MCM4
		FAM169A	CENPK	Ifi27l2a/Ifi27l2b	GSTA5	CRISPLD1	ITM2A	GPSM2	MCM5
		FAM171B	CENPL	IFI44L	Gstm3	CRISPLD2	ITPK1	GPT	MCM6
		FAM174B	CENPM	IFIH1	GUCA2A	CRKL	IYD	GPX4	MCM7
		Fam183b	CENPN	IFIT2	Gulo	CRLF1	KALRN	GRAP	MCM10
		FAM184A	CENPO	IFIT3	GYPC	CRLF3	KCNE3	GRID1	MDN1
		Fam184b	CENPP	IFIT1B	H2-Eb2	Crnde	KCNK10	GRIK3	ME3
		FAM210B	CENPU	Ifitm1	H2-M2	CRTAM	KCNK3	GRIN1	MED13
		FAM234A	CEP55	IFITM2	H2-M11	CRTC2	KCTD19	GRIP1	MED31
		FAM234B	CEP85	IFITM3	H2-M1/H2-M9	CRYAB	KHK	GRK6	MEF2B
		FAM78B	CEP126	Ifitm6	H2-Q5	CRYBA4	KIAA0232	GRP	MEF2C
		FAM81A	CEP128	IFNAR2	H2-T10	CSF1	KIAA0319L	GSDMD	MELK
		FAM89B	CEP290	IFNG	HAAO	CSF2RB	KIAA1522	GSS	MEOX2
		FANCG	CEP170B	IGF1	Hamp/Hamp2	CSK	KLC4	GSTA3	MEP1A
		FAR2	CEPT1	IGF2-AS	HAND1	Csprs (includes others)	KLF4	Gsta4	MEP1B
		FAS	CER1	IGFBP6	HAND2	CSRNP1	KLF5	GSTA5	METTL26
		FAXC	CERCAM	Ighe	HAPLN4	CST7	KLHDC7A	GSTK1	MFAP5
		FBLIM1	CERKL	Ighg3	HAUS5	CTCF	KLHL40	GSTM2	MFSD2A
		FBLN1	CERS6	Ighg2c	HBEGF	CTCFL	KLK3	Gstm3	Mfsd4b2
		FBN1	CES1	Ighj3	HCK	CTDSPL	KRT20	GSTM4	MGAM
		FBXL2	Ces2b	Ighv1-2	HCLS1	CTF1	KRT8	GSTM5	Mgam2-ps
		FBXL16	Ces2c	Ighv1-5	HCN2	CTIF	Krtap5-3	Gstm6	MGARP
		FBXO21	Ces2e	Ighv1-7	HCN3	CTLA4	KYNU	GSTO1	MGP
		FBXO44	Ces2g	Ighv1-9	HCRTR1	CTNND1	L2HGDH	GSTP1	MICAL2
		FCER1A	CFAP36	Ighv1-11	HCST	CTRB2	LAD1	Gstt1	Mir670hg
		FCER1G	CFAP43	Ighv1-26	HECW1	CTRC	LAMB3	Gstt3	MIS18BP1
		FCGR1A	CFAP44	Ighv1-34	HELZ2	CTRL	LASP1	GUCA2A	MKI67
		FCGR2A	Cfap46	Ighv1-37	HEMGN	CTSC	LAX1	GUCA2B	MKX
		FCGR2B	CFAP52	Ighv1-39	HERC4	CTSE	LCK	GUCD1	MLXIPL
		FCGR3A/FCGR3B	CFAP53	Ighv1-52	HGD	CTSF	LCN2	GUCY2C	MME
		FCGRT	Cfap61	Ighv1-54	HID1	CTSH	LCP2	GUCY2D	MMP7
		Fcna	CFAP69	Ighv1-69	HIPK4	CTSS	LCT	GZMA	MMP8
		FCRL6	CFB	Ighv1-72	HKDC1	CTSV	LDB3	Gzmb	MMP10
		FCRLB	CFH	Ighv1-76	HLA-A	CTSW	LDHA	H2-K2/H2-Q9	MOGAT2
		FEN1	CFL1	Ighv1-80	HLA-DMA	CTSZ	LEAP2	H2-M2	MOSPD1
		Fendrr	CFP	Ighv14-1	HLA-DMB	CTTN	LETM1	H2-T3	MPC1
		FERMT1	CFTR	Ighv14-2	HLA-DOA	CUBN	LGALS2	HAAO	MRPL53
		FERMT3	CGN	Ighv14-3	HLA-DOB	CUL7	LGALS3	HADHA	MRPS24
		FES	CGNL1	Ighv2-7	HLA-DQA1	Cutal	LGALS4	HAND2	MS4A10
		FFAR1	CH25H	Ighv2-6-8	HLA-DQB1	CUX2	LGALS9B	HAPLN4	MS4A12
		FGF10	CHAF1A	Ighv4-1	HLA-DRB5	CUZD1	LHFPL3	HAUS5	MSH6
		FGF12	CHAF1B	Ighv5-6	HLA-E	CX3CR1	LIMA1	HBA1/HBA2	MSRB1
		FGF23	CHD5	Ighv5-17	HMGB2	CXADR	LIPA	HBB	MSRB3
		FGFR1	CHEK1	Ighv6-6	HMGCS2	Cxcl9	LIPE	HCK	Mt1
		FGFR2	CHEK2	Ighv7-1	HMX1	CXCL10	LIPH	HCLS1	Mt2
		FGFR3	CHGA	Ighv8-4	HNF4G	CXCL13	LMO7	HCN1	MTF2
		FGFR4	CHGB	Ighv8-11	HOXA1	CXCR3	LMX1A	HDHD3	MTMR14
		FGL2	CHIC1	Ighv9-2	HOXB8	CXCR4	LPCAT3	HECTD3	MTR
		FGR	CHIC2	Igkv1-99	HOXC6	CXCR5	LPGAT1	HECW1	MTTP
		FHDC1	Chil3/Chil4	Igkv1-122	HOXC8	CXCR6	LPIN2	HEPH	MTUS2
		FHL3	CHN1	Igkv1-133	HOXC9	CXorf65	LPIN3	HES2	Muc1
		FHOD3	CHN2	Igkv12-89	HPCA	CXXC4	LRP1	HHIP	MUC2
		FILIP1	CHODL	Igkv12-98	HPCAL4	CYB561	LRP12	HKDC1	MUC6
		Firre	CHP2	Igkv13-85	HPD	CYB561A3	LRR1	HLA-A	MUC13
		FKBP10	CHPF	Igkv14-100	HPSE	CYB561D1	LRRC19	HLA-DMB	Mup1 (includes others)
		FKBP1B	CHPT1	Igkv14-130	HPX	Cyb5r3	LRRC66	HLA-DQB1	MUSTN1
		FLNC	CHRM1	Igkv15-103	Hrg	CYBA	LRRC8B	HLA-E	MXRA8
		FLRT1	CHRM2	Igkv17-121	HS3ST2	CYBB	LSM5	HMG20B	MYBL1
		FLT1	CHRM3	Igkv19-93	HS3ST5	CYP1A1	LSM7	HMGCL	MYBL2
		FLT4	CHRNA3	Igkv2-109	HS3ST6	Cyp2ab1	LSR	HMGCS2	MYH11
		FMN2	CHRNA5	Igkv2-116	HS3ST3B1	CYP2B6	LTB4R2	HNF4A	MYH15
		FMO1	CHRNA7	Igkv20-101-2	HSD3B2	CYP2C8	LTF	Hnf4aos	MYL9
		FMO2	CHRNB2	Igkv3-4	HSH2D	CYP2C9	LUZP1	HNF4G	MYLK
		Fmr1nb	CHRNB4	Igkv4-51	HSPA13	CYP2C18	Ly6g2	HOMER2	MYO1A
		FN1	CHST4	Igkv4-68	HSPA4L	Cyp2c40 (includes others)	LYPD8	HOOK2	MYO1E
		FN3K	CHST11	Igkv4-69	HSPH1	Cyp2d26	MAF	Hoxb5os	MYO1G
		Fndc1	CHSY1	Igkv4-71	HTR3A	CYP39A1	MAFB	HPCAL4	MYO5C
		Folh1	CHTF18	Igkv4-72	HTR3B	CYP3A5	MAL2	HPGD	MYO7B
		FOLR1	CIART	Igkv4-78	HTR5A	Cyp3a25 (includes others)	MALL	HPSE	MYOM1
		FOLR2	CIB1	Igkv4-81	HVCN1	CYP4A11	MALRD1	HS3ST3A1	MYORG
		FOS	CIB2	Igkv5-37	HYOU1	CYP4F2	MANSC4	HSD17B2	MYRFL
		FOSB	CIB3	Igkv5-48	IAPP	CYP4F12	MAOA	HSD17B4	MYRIP
		FOSL2	CIDEA	Igkv6-15	ICA1	CYP4X1	MAP3K13	HSD17B6	NAA40
		FOXA2	CIITA	Igkv6-23	ICA1L	CYP51A1	MAP7	HSD17B11	NAALADL1
		FOXJ1	CILP	Igkv8-16	ICAM1	CYS1	MAPK13	HSD3B1	NAGA
		FOXM1	CKAP2	Igkv8-30	ICAM2	CYSLTR1	MAPK4	HSPB6	NASP
		FOXO6	CKAP4	Igkv8-34	ICOS	CYTH1	MARVELD3	HSPB8	NAT8B
		FPR1	CKAP2L	Igkv9-120	ICOSLG/LOC102723996	CYTH4	MAX	HTATIP2	Nat8f5
		FPR2	CKLF	Igkv9-124	ID2	CYTIP	Mcpt1	ICA1L	NCAPD2
		FRAS1	CKMT1A/CKMT1B	Igkv9-129	ID3	CYYR1	MCU	ID1	NCAPG
		FREM2	CKS2	Iglc1	Idi2	D130040H23Rik	MDH1	ID2	NCAPG2
		FRMD4B	Clca3a1/Clca3a2	Iglv1	IDS	1110019D14Rik	MDH2	ID3	NCAPH
		FRRS1L	Clca3b	IGSF6	IER2	1500011B03Rik	ME1	IDH1	NCKAP1L
		FRZB	CLCN1	IGSF8	IER5	D5Ertd615e	MEP1A	IDO1	NCOA3
		FSTL4	CLCN7	IGSF10	IFI16	D630024D03Rik	MEP1B	IER2	NDC1
		FTL	CLDN4	Igtp	IFI30	D630033O11Rik	MERTK	IER5	NDC80
		Ftl1-ps1/Ftl2-ps	CLDN6	Iigp1	Ifi47	D730003I15Rik	METRNL	IFI30	NDRG1
		FXYD5	CLDN11	IKBKE	Ifi202b	DAB2	METTL23	IFI35	NDRG2
		FXYD6	CLDN12	IL6	Ifi27l2a/Ifi27l2b	DACH1	MFNG	IFI44	NDUFA7
		FYB1	CLDN15	IL27	IFI44L	DACT2	MFSD2A	Ifi202b	NDUFA4L2
		FZD3	CLEC10A	IL33	IFIT1	DAD1	MFSD4B	Ifi27l2a/Ifi27l2b	NDUFB4
		FZD6	CLEC11A	IL10RA	1700097N02Rik	DAGLA	Mfsd4b2	IFI44L	NDUFB9
		FZD9	CLEC12A	IL12RB1	1810007D17Rik	DAND5	MFSD6L	IFIT1	NEB
		G6PC2	Clec2d (includes others)	IL17RE	1810008I18Rik	DAO	MFSD9	IFIT1B	NEIL1
		G6PD	CLEC3B	IL18BP	1810018F18Rik	DAP	MGAM	IFNGR2	NEK2
		GABBR1	CLEC4A	IL18RAP	2210418O10Rik	DAPL1	Mgam2-ps	IFNLR1	NFIA
		GABBR2	Clec4a3	IL1A	2810430I11Rik	DBF4	MGAT3	IFT80	NFIX
		GABRA3	CLEC4C	IL1B	2900052N01Rik	DBNL	MGAT5	IFT81	NGF
		GABRB3	CLEC4D	IL1R2	3300005D01Rik	DBP	MGST1	IGFALS	NIPBL
		GABRD	CLEC4E	IL1RN	4930405A21Rik	DCAF12	MGST2	IGFBP2	NKD1
		GABRG1	CLEC4M	IL22RA2	4930426D05Rik	DCAF15	MGST3	IGFBP5	NLRP6
		GABRP	CLEC5A	IL4I1	4930470G03Rik	Dcaf12l1	Mia2	Ighg3	NME2
		GAD1	CLEC6A	IL5RA	4930511E03Rik	DCK	MICU1	Ighj1	NOS1
		Gad1-ps	CLEC7A	IL7R	4930558J22Rik	DCLK2	Mir155hg	Ighj3	NOTCH4
		GALNT13	CLEC9A	IL9R	5330434G04Rik	DCLRE1B	MISP	IGHM	NOX4
		GALR1	CLGN	IMPG1	9330158H04Rik	DCLRE1C	MKRN2OS	Ighv1-4	NPAS2
		GAPDH	CLIC1	INCENP	9330175E14Rik	DCN	MLIP	Ighv1-5	NPC1L1
		GAPT	CLIP3	INSRR	IFIT3	DCP2	MME	Ighv1-7	NPHS1
		GAS1	CLMN	IP6K3	IFNGR1	DCX	MMP10	Ighv1-9	NR1D1
		GAS2	CLN6	IQGAP3	IFT20	DDB2	MMP13	Ighv1-11	NR1D2
		GAS2L3	CLN8	IRF1	IGFALS	DDC	MOCOS	Ighv1-12	NR2F2
		GATM	CLNK	IRF7	IGFBP2	DDHD1	Mocs1	Ighv1-14	NR5A2
		GBE1	CLSPN	IRGM	IGFLR1	DDIAS	MOCS2	Ighv1-15	Nrbp2
		GBGT1	CLSTN1	Irgm1	Ighd	DDO	MOGAT2	Ighv1-18	NRIP1
		GBP2	CLSTN3	ISG15	Ighj1	DDOST	MOV10	Ighv1-21	NRTN
		GBP3	CLTA	ISL1	Ighj3	DDR1	MPO	Ighv1-22	NT5E
		GBP4	CLVS1	ISLR	Ighv1-2	DDX11	MPP1	Ighv1-23	NTN1
		GBP5	CLVS2	ITGA5	Ighv1-5	DDX21	MS4A10	Ighv1-25	NTS
		GBP6	CMKLR1	ITGA11	Ighv1-11	DDX25	MS4A12	Ighv1-26	NUAK1
		GBP7	CMTM3	ITGB2	Ighv1-20	DDX54	Ms4a18	Ighv1-28	NUCB2
		Gbp8	CMTM4	ITGB5	Ighv1-22	DEF6	Ms4a4c (includes others)	Ighv1-30	NUF2
		Gcg	CMTM6	ITIH1	Ighv1-31	Defb1	Ms4a6b	Ighv1-31	NUGGC
		GCK	CMTM7	ITK	Ighv1-36	DEGS2	MS4A8	Ighv1-32	NUP62
		GDA	CNBD2	ITPRIPL2	Ighv1-39	DEK	MSRA	Ighv1-33	NUP107
		GDAP1	CNDP2	ITSN1	Ighv1-47	DENND3	MTCH2	Ighv1-34	NUP160
		GDF15	CNIH4	IZUMO1	Ighv1-52	DENND1B	MTTP	Ighv1-39	NUP205
		GDPD2	CNKSR2	JAKMIP1	Ighv1-64	DENND1C	Muc1	Ighv1-42	NUP214
		GFPT2	CNN2	JDP2	Ighv1-69	DENND4A	MUC13	Ighv1-43	Nup62cl
		GGH	CNNM1	JUN	Ighv1-71	DENND4B	MUC2	Ighv1-49	NUPR1
		GGT7	CNNM2	JUNB	Ighv1-72	DENND4C	MUC3A	Ighv1-50	NUSAP1
		GHR	CNNM4	KBTBD6	Ighv1-75	DENND5B	MVP	Ighv1-52	NUTF2
		GINS1	CNPPD1	KCNH6	Ighv1-78	DEPDC1	MXD1	Ighv1-53	NXPE4
		GINS2	CNPY1	KCNJ16	Ighv1-62-3	DEPDC1B	MXI1	Ighv1-55	NXPH2
		GIPR	CNR2	KCNK6	Ighv11-2	DEPTOR	MYH14	Ighv1-56	NYAP2
		GJA1	CNTFR	KCNK13	Ighv14-3	DES	Myo15b	Ighv1-58	OBP2A
		GJB3	CNTN1	KCNMB2	Ighv14-4	DGKA	MYO1A	Ighv1-59	OGN
		GJB5	CNTN2	KCTD19	Ighv2-6	DGKD	MYO1D	Ighv1-63	OMD
		GJC3	CNTN3	KHDC1L	Ighv2-9	DGKZ	MYO5B	Ighv1-64	OSBPL8
		GJD2	CNTNAP2	KIAA0040	Ighv2-9-1	DHDH	MYO7B	Ighv1-66	OSCP1
		Gkn3	CNTNAP5	KIAA2012	Ighv5-15	DHFR	MYOM3	Ighv1-67	OSR1
		GLA	Cntnap5b	KIF11	Ighv5-9-1	DHRS7	MYRFL	Ighv1-69	OTC
		GLB1	COBLL1	KIF12	Ighv6-3	DHX16	MZB1	Ighv1-71	OTOA
		GLB1L2	COCH	KIF22	Ighv8-2	DHX32	NAALADL1	Ighv1-72	OTOP3
		GLIPR2	COG6	KIF23	Ighv8-4	DHX37	NADK2	Ighv1-73	P2RX1
		GLIS3	COG7	KIF20A	Ighv9-1	DHX38	NAGS	Ighv1-74	P2RY14
		GLP1R	COL12A1	KLHDC9	Igkv1-99	DIAPH1	Naip1 (includes others)	Ighv1-75	P3H4
		GLRA1	COL15A1	KLHL14	Igkv1-131	DIAPH3	Naip3	Ighv1-76	PABPN1L
		GLRB	COL16A1	KLHL30	Igkv1-133	DIO1	NAPRT	Ighv1-77	PAGR1
		GLRX	COL18A1	KLK3	Igkv1-135	DIP2B	NAT8	Ighv1-78	PAH
		Glycam1	COL1A1	KLK9	Igkv10-94	DIP2C	Nat8f2	Ighv1-79	PAQR5
		Gm830	COL1A2	Klra2	Igkv10-96	DIRAS2	Nat8f3 (includes others)	Ighv1-80	PARP1
		Gm2011	COL24A1	Klra14-ps	Igkv12-44	DIS3	Nat8f4	Ighv1-81	PAX5
		Gm2389	COL3A1	Klra4 (includes others)	Igkv12-46	DIXDC1	Nat8f5	Ighv1-82	PCBD1
		Gm2861	COL4A1	Klrk1	Igkv12-98	DKC1	NCF4	Ighv1-83	PCK1
		Gm3512	COL4A2	KNG1	Igkv14-100	DKKL1	NCKAP5	Ighv1-84	Pcp4l1
		Gm4673	COL5A1	KNTC1	Igkv14-126	DLC1	NCOA4	Ighv1-85	PCSK4
		Gm4791	COL5A2	KRT17	Igkv14-130	DLG3	NDFIP2	Ighv1-21-1	PCSK9
		Gm4841	COL6A1	KRT76	Igkv15-103	DLGAP1	NDST3	Ighv1-62-1	PDGFRA
		Gm4956	COL6A2	KRT80	Igkv16-104	DLGAP5	NECAB2	Ighv1-62-2	PDIA2
		Gm5150	COL6A3	LACC1	Igkv17-121	DMBT1	NET1	Ighv1-62-3	PDS5B
		Gm5431	COL6A5	LAIR1	Igkv3-2	DMTN	NEUROD4	Ighv10-1	PDZK1
		Gm5860	COL8A1	LAMA1	Igkv3-3	DMXL1	NFE2L2	Ighv10-3	PDZK1IP1
		Gm5960	COLEC11	LARS2	Igkv3-9	DNA2	NHSL1	Ighv11-1	PEG10
		Gm6264	COLEC12	LAT	Igkv3-10	DNAAF2	NKRF	Ighv11-2	PENK
		Gm6916	COLGALT1	LAYN	Igkv4-50	DNAAF3	Nkx6-3	Ighv12-3	PER3
		Gm7592	COLGALT2	LBP	Igkv4-51	DNAH8	NLRC4	Ighv13-2	PET100
		Gm7729	COMMD4	LCK	Igkv4-53	DNAH9	NLRC5	Ighv14-1	PEX11G
		Gm8093	COMMD10	LCN2	Igkv4-56	DNAH12	NLRP6	Ighv14-2	PGC
		Gm8750	COQ10B	LEF1	Igkv4-58	DNAH14	NLRP9	Ighv14-3	Pgk1-rs7
		Gm9752	CORIN	LGALS1	Igkv4-59	DNAJA4	NMUR1	Ighv14-4	PGM5
		Gm9800	CORO1A	LGALS3	Igkv4-61	DNAJB4	NOCT	Ighv15-2	PHF6
		Gm10053	CORO1B	LGALS7/LGALS7B	Igkv4-62	DNAJB9	NOSTRIN	Ighv2-2	PHF19
		Gm10080	CORO1C	LGMN	Igkv4-68	DNAJC2	NPAS2	Ighv2-3	PHIP
		Gm10134	CORO2A	LHCGR	Igkv4-69	DNAJC3	NPC1L1	Ighv2-4	PHLDA3
		Gm10369	CORO2B	LHFPL1	Igkv4-78	DNAJC6	NPTX1	Ighv2-5	PHLDB1
		Gm10433	COTL1	LILRB3	Igkv4-79	DNAJC7	NQO1	Ighv2-6	PI16
		Gm10680	COX5A	LILRB4	Igkv4-81	DNAJC9	NR1H4	Ighv2-6-8	PIF1
		Gm10693	COX6A2	LIPA	Igkv4-92	DNAJC12	NR1I2	Ighv2-9-1	PIK3AP1
		Gm10709	COX7A1	LIPN	Igkv5-39	DNAJC24	NR1I3	Ighv3-1	PIK3C2B
		Gm10941	CP	LITAF	Igkv5-48	DNAJC28	NR3C2	Ighv3-2	PIK3CG
		Gm11346	CPB2	LONRF3	Igkv6-23	DNAL1	NRG4	Ighv3-3	PIM3
		Gm11529	CPE	LOX	Igkv6-32	DNAL4	NRM	Ighv3-4	Pisd-ps1
		Gm11732	CPEB1	LOXL1	Igkv7-33	DNASE1	NRROS	Ighv3-6	Pisd-ps2
		Gm11733	CPEB3	LOXL2	Igkv8-16	DNASE1L3	NUDT12	Ighv3-8	PKHD1L1
		Gm12227	CPLX1	LOXL3	Igkv8-24	DNMT1	NUDT17	Ighv4-1	PKN3
		Gm12258	CPLX2	LPCAT2	Igkv8-27	DOCK1	NUMB	Ighv4-2	PLA2G12B
		Gm12589	CPN1	LRP1	Igkv9-120	DOCK2	Nxf7	Ighv5-2	PLA2G1B
		Gm12708	CPNE1	LRP2	Igkv9-129	DOCK8	NYAP2	Ighv5-4	PLCG2
		Gm12762	CPNE2	LRP8	Iglc3	DOCK10	OASL	Ighv5-9	PLEK
		Gm12962	CPNE4	LRRC17	Iglv2	DOCK11	OCIAD2	Ighv5-12	PLEKHA2
		Gm12963	CPNE6	LRRC25	Iglv3	DOK1	OCLN	Ighv5-15	PLET1
		Gm13003	CPNE9	LRRC36	IGSF11	DOK3	OGDH	Ighv5-16	PLG
		Gm13372	CPQ	LRRN4	Igtp	DOK7	Oosp1	Ighv5-9-1	PLIN4
		Gm13528	CPS1	LRTM1	IKZF1	DONSON	OPTN	Ighv6-3	PLK1
		Gm13571	CPSF4	Lst1	IKZF3	DOT1L	OSBPL6	Ighv6-6	PLK2
		Gm13807	CPT1A	LTB	IL6	DPEP1	OSGIN1	Ighv7-1	PLK4
		Gm13814	CPT1B	LTB4R	IL16	DPH2	OTC	Ighv7-3	Pln
		Gm13822	CPXM1	LTBP1	IL18	DPH5	OTOP3	Ighv8-2	PLPP5
		Gm13830	CPZ	LTBR	IL10RA	DPM1	OVOL1	Ighv8-5	PLS1
		Gm13986	CRACR2A	LTC4S	IL12A	DPM3	P2RX1	Ighv9-1	Plxna4os1
		Gm14097	CRAT	LTF	IL12B	DPY19L1	PADI4	Ighv9-3	PNLIP
		Gm14148	CRB1	LUM	IL13RA2	DQX1	PAFAH2	Ighv9-4	PNLIPRP1
		Gm14261	CRB2	LURAP1	IL17RA	DSCAML1	PAGR1	Igkv1-99	PNLIPRP2
		Gm14273	CREB3L2	Ly6a (includes others)	IL21R	DSCC1	PAH	Igkv1-110	PNP
		Gm14416	CREG2	LY6D	IL22RA2	DSEL	PAK1	Igkv1-117	PODN
		Gm14486	CRIM1	LYVE1	IL23R	DSG1	Pakap	Igkv1-122	POLA1
		Gm14966	CRIP1	LYZ	IL27RA	DSG2	PANK3	Igkv1-131	POLE
		Gm15228	CRLF2	MAD2L1	IL2RA	DSN1	PAPPA2	Igkv1-135	POLH
		Gm15264	CRLF3	MAF	IL2RB	DTL	PAPSS2	Igkv10-94	POLQ
		Gm15318	CRMP1	MAFB	IL2RG	DTNA	PAQR7	Igkv10-95	POU2AF1
		Gm15353	CROCC	MAFF	IL4I1	DTX1	PAQR9	Igkv10-96	POU2F1
		Gm15408	CRP	MAN2B1	IL4R	DTX3L	PARD6B	Igkv12-40	POU2F2
		Gm15421	CRTAP	MAP2	IL5RA	DTYMK	PARP12	Igkv12-44	PPIC
		Gm15496	CRTC1	MAP4K2	IL7R	DUOX1	PARVG	Igkv12-46	PPP1R42
		Gm15501	CRYBA2	MAPK11	IL9R	DUSP1	PAX8	Igkv12-89	PPP1R14A
		Gm15510	CRYBA4	MAPK15	IMPDH2	DUSP2	Pbld2	Igkv12-98	PPP1R14D
		Gm15541	CSDC2	MAPKAPK2	IMPG1	DUSP23	PC	Igkv13-84	PPP1R16B
		Gm15612	CSF1	MARCO	INA	DUSP26	PCDHA1	Igkv14-100	PPP1R1B
		Gm15927	CSF2	MCEMP1	INPP4B	1500026H17Rik	PCDHA7	Igkv14-111	PRC1
		Gm15931	CSF1R	MCM10	INPP5D	1700003D09Rik	PCDHGA10	Igkv14-126	PRDX4
		Gm15964	CSF2RA	MDH1B	Ins1	DUSP5	PCDHGA5	Igkv15-103	PRELP
		Gm16069	CSF2RB	MEDAG	INSIG1	DUSP9	PCDHGA7	Igkv16-104	PREP
		Gm16104	CSF3R	MEFV	INSM2	DUT	PCK1	Igkv17-127	PRKCB
		Gm16124	CSK	Meg3	IPCEF1	DYNC2LI1	PCSK5	Igkv19-93	PRKDC
		Gm16144	CSMD2	MERTK	IQSEC3	DYNLT1	PCYT1A	Igkv2-109	PRODH2
		Gm16158	CSMD3	METRNL	IRAK2	E030030I06Rik	PCYT2	Igkv2-112	PROM2
		Gm16315	CSPG5	MFAP4	IRAK3	E130208F15Rik	PDCD6	Igkv3-1	PRR11
		Gm16350	Csprs (includes others)	MFAP5	IRAK4	E130317F20Rik	PDE9A	Igkv3-2	PRR15L
		Gm16551	CSRNP1	MFGE8	IRF1	E2F2	PDK4	Igkv3-5	PRSS1
		Gm16617	CSRNP3	MFSD12	IRF2	E2F3	PDZK1	Igkv3-9	PRSS2
		Gm16638	CSRP2	MGP	IRF5	E2F4	PEG10	Igkv3-10	PRSS3
		Gm16702	CST7	MGST1	IRF7	E2F7	PEPD	Igkv3-12	PRSS8
		Gm16731	CSTB	Milr1	IRF8	E2F8	PERP	Igkv4-50	PRSS23
		Gm16794	CTDSPL	Mirt1	IRF9	E330020D12Rik	PEX11A	Igkv4-53	Prss1 (includes others)
		Gm16835	CTH	MITF	Irgm1	EAF2	PEX19	Igkv4-54	Prss23os
		Gm17197	CTIF	MKI67	ISG20	Ear2 (includes others)	PFKFB4	Igkv4-55	PSIP1
		Gm18666	CTLA4	MLKL	ITGA4	EBF1	PGD	Igkv4-56	PTF1A
		Gm20186	Ctla2a/Ctla2b	MLXIPL	ITGAL	EBF2	PGLYRP1	Igkv4-57	PTGER3
		Gm20513	CTNNA2	MMP2	ITGB2	EBI3	PGM1	Igkv4-58	PTGIS
		Gm20619	CTNNAL1	MMP3	ITGB7	ECE2	PGM2	Igkv4-59	PTK7
		Gm20658	CTNND2	MMP8	ITIH3	ECM1	PGRMC1	Igkv4-61	PTK2B
		Gm21985	CTRC	MMP9	ITK	ECM2	Phgr1	Igkv4-62	PTPRH
		Gm26536	CTSA	MMP12	ITLN1	ECT2	PHLPP2	Igkv4-63	PWWP2B
		Gm26559	CTSB	MMP14	ITPRIPL1	EDEM2	PHOSPHO1	Igkv4-68	PYCR1
		Gm26628	CTSC	MMP17	9930111J21Rik2	EDNRB	PHYH	Igkv4-70	QPCT
		Gm26685	CTSD	MMP19	JAKMIP2	EED	PI15	Igkv4-71	QSOX1
		Gm26705	CTSF	MMP25	JAKMIP3	EFCAB3	PI4K2B	Igkv4-72	QSOX2
		Gm26843	CTSG	MMP27	JHY	EFEMP1	PIEZO1	Igkv4-73	RAB13
		Gm27177	CTSH	MPEG1	JPH3	EFEMP2	PIGR	Igkv4-74	RAB26
		Gm28068	CTSK	MPO	JPH4	EFHC1	PIPOX	Igkv4-77	RAB11FIP1
		Gm28455	CTSS	MRC1	JUNB	EFHC2	Pitpnm2os2	Igkv4-78	RAB33A
		Gm29609	CTSW	MRC2	KBTBD6	EFHD2	PITX2	Igkv4-79	RAB3D
		Gm30948	CTSZ	MRGPRX3	KBTBD11	EFNA1	PKLR	Igkv4-80	RACGAP1
		Gm31728	CTTNBP2	MS4A3	KCNA4	EFNA2	PKM	Igkv4-81	RAD51
		Gm33370	CTTNBP2NL	MS4A7	KCNC4	EFTUD2	PLA2G12B	Igkv4-83	RAD54B
		Gm36569	CTXN1	MS4A8	KCND2	EGF	PLA2G4F	Igkv4-86	RAD54L
		Gm42788	CUL7	MS4A4A	KCNF1	EGFL7	PLAC8	Igkv4-91	RAG1
		Gm44066	CUL9	Ms4a4c (includes others)	KCNH1	EGFR	Platr27	Igkv4-57-1	RALGPS2
		Gm14419 (includes others)	CUX2	MS4A6A	KCNIP1	EGR2	Platr4	Igkv5-39	RANBP3L
		Gm1604a	CX3CR1	Ms4a6c	KCNIP4	EGR3	PLCB3	Igkv5-43	RANGAP1
		GM2A	CXADR	MSH5	KCNJ15	EHBP1	PLD1	Igkv5-45	RAP1GAP
		GMFG	CXCL2	MSI1	KCNMA1	Ehbp1l1	PLEK2	Igkv5-48	Rap1gapos
		GMNN	CXCL3	MSR1	KCNQ2	EHD1	PLEKHA8	Igkv6-14	RAPGEF6
		GMPR	Cxcl3	MSRB1	KCNQ3	EID1	PLEKHB2	Igkv6-15	RARRES2
		GNA15	CXCL6	MST1R	KCNT1	EIF4EBP1	PLEKHG6	Igkv6-23	RASGRP3
		GNAO1	Cxcl9	MSX1	KCTD14	EIF4EBP2	PLEKHH1	Igkv6-25	RASL12
		GNAZ	CXCL10	MTFR2	KHDRBS3	ELF1	PLIN2	Igkv6-32	RASSF6
		GNG5	Cxcl11	Muc4	KIAA0040	ELF4	PLIN3	Igkv8-16	RBL1
		GNGT2	CXCL12	Muc16	KIAA0319	ELK4	Plpp1	Igkv8-21	RBP1
		GNPDA1	CXCL13	Mug1/Mug2	KIAA0513	ELL3	PLPP2	Igkv8-30	RBP2
		GOLGA7B	CXCL14	Mup1 (includes others)	KIAA1549L	ELMO1	PLS1	Igkv9-120	RBPJL
		GOLGB1	CXCL16	Mx1	KIF1A	ELMOD1	PM20D1	Igkv9-123	Rdh7
		GP2	CXCR2	Mx2	KIF1B	ELP3	PMEL	Igkv9-124	REEP5
		GP6	CXCR4	MXRA8	KIF21A	EMB	PNOC	Igkv9-129	REG4
		GP9	CXCR6	MYBPC1	KIF21B	EMCN	PNP	Iglc1	REG1A
		GPC3	CXXC4	MYBPC2	KIF26B	EME1	PODN	Iglc2	REG1B
		GPI	CXXC5	MYD88	KIF3A	EMG1	PON2	Iglc3	REG3A
		GPR27	CYB561	MYO1F	KIF5A	EMILIN1	POR	Iglc4	Reg3a
		GPR35	CYB5A	MYOF	KIF5C	EMILIN2	POSTN	Iglv1	Reg3d
		GPR45	CYB5R4	MYOZ1	KIFAP3	EML1	PPA1	Iglv2	REG3G
		GPR55	CYBA	NAAA	KLC1	EML4	PPARA	IGSF3	REL
		GPR62	CYBB	NAALADL1	KLC2	ENAH	PPARD	IGSF9	RETN
		GPR63	CYBRD1	Naip1 (includes others)	KLF2	ENDOU	PPARG	IGSF11	Retnlg
		GPR65	CYC1	NAMPT	KLHL6	ENHO	PPARGC1A	IGSF23	RFC1
		GPR83	CYCS	Nat8f3 (includes others)	KLHL14	ENO2	PPFIA3	IHH	RFWD3
		GPR84	CYFIP1	NAV2	KLHL34	ENOX1	PPM1J	IL15	RFX7
		GPR88	CYFIP2	NCAPG	KLK3	ENPP1	PPME1	IL16	RGMA
		GPR119	CYP1B1	NCAPG2	KLK8	ENPP2	PPP1R14D	IL18	RGS11
		GPR141	CYP26A1	NCAPH	KLRD1	ENPP4	PRAP1	IL10RA	RGS13
		GPR158	CYP26B1	NCF1	Klrk1	ENPP5	PRDM8	IL22RA1	RHBDF1
		GPR160	CYP27A1	NCF2	KMO	ENTPD3	PRDX5	IL23R	RIT2
		GPR161	Cyp2ab1	NECAB2	KNG1	ENTPD5	PRKAR2A	IL5RA	RNASE1
		GPR179	CYP2C9	NEIL3	KRT19	ENTPD6	PRKCQ	IL9R	RNASE4
		Gpr137b-ps	Cyp2c40 (includes others)	NEUROD4	KYNU	ENTPD8	PRKG2	ILVBL	RNF39
		GPR37L1	CYP2E1	NEUROG3	L3MBTL3	EOMES	PRND	INSL6	RNF150
		GPRASP1	Cyp2j12	NFAM1	LAD1	EP400	PROCA1	IQGAP2	RNF212
		Gprasp2	CYP4A11	NFE2	LAMP3	EPB41L1	PRODH2	IQSEC3	RPL21
		GPRASP3	CYP4F2	NFIL3	LAPTM5	EPB41L2	PROZ	IRAK2	RPRM
		GPRC5B	CYP4F11	Ngp	LAT	EPB41L5	Prr13	IRAK4	Rps12-ps3
		GPRC6A	CYP4F12	NID1	LAT2	EPB41L4B	PRR15	IRF1	RPS27L
		GPRIN1	CYP4F22	NINJ1	LAX1	EPDR1	PRSS1	IRF5	RRM1
		GPRIN3	Cyp4f16/Cyp4f37	NIPA2	LBR	EPHB4	Prss1 (includes others)	IRF8	RSPO1
		GPSM1	CYSLTR1	NKPD1	LCK	EPHX2	Prss23os	ISG20	RUBCN
		GPSM3	CYSLTR2	NLRP1	LCP1	EPM2A	Prss30	ISM1	S100A16
		GPX1	CYTH4	NLRP3	LCP2	EPS8L3	Prss32	ISX	S1PR2
		GPX2	CYTIP	Nlrp1a	LDLR	EPSTI1	PRTN3	ITGA1	SAMSN1
		GPX7	D030047H15Rik	NMBR	LECT2	ERCC2	PSTPIP2	ITGAE	SARDH
		GRAP2	D130020L05Rik	NME2	LEF1	ERCC6L	PTGR1	ITGAX	SCIMP
		GRB7	D13Ertd608e	NNMT	LENEP	ERG	PTK6	ITGB7	SCIN
		GRIA2	D430019H16Rik	NOD2	LFNG	ERH	PTPN7	ITLN1	SCN4B
		GRIN1	D430036J16Rik	NOS2	LGALS2	ERI1	PTPRH	ITPK1	SCO2
		Grin1os	D630024D03Rik	NOX1	LGALS12	ERICH3	PYROXD2	IVD	SCTR
		GRIN2C	D930019O06Rik	NOX4	LGALS9B	ERICH4	QPCT	IYD	SDR9C7
		GRIP1	DAAM1	NPC2	LGALSL	ERICH6	RAB11FIP1	JAKMIP2	SEC14L2
		GRN	DAB2	NPTX1	LHFPL4	ERLEC1	RAB11FIP3	JUNB	SEC61G
		GRP	DACH1	NPY	LIMD2	ERMAP	RAB4A	KALRN	Sectm1b
		GSAP	DACT2	NQO2	LINGO2	ERMP1	RANBP3L	KBTBD11	SELENBP1
		GSDMC	DAGLA	NR4A3	LIX1	ERN1	RASAL3	KBTBD12	SELP
		GSDMD	DAGLB	NR5A2	LMAN1	ERP27	RASGRF2	KCNA1	SEMA3F
		GSE1	DAO	NRROS	LMBRD2	ERRFI1	RASGRP1	KCNA2	SEMA3G
		GSR	DAPL1	NTN5	LMNB1	ESAM	RASGRP4	KCNA4	SERPINA7
		GSTA3	DAPP1	NTPCR	LMO2	ESCO2	Rasl2-9	KCNA6	SERPINA10
		GSTP1	DAXX	NUF2	LOC728392	ESPL1	RBM47	KCNF1	Serpinb1b
		GSTZ1	DAZ2	NUSAP1	LONRF2	ESRP1	RBP2	KCNH5	Serpinb6c
		GUCA1A	DAZAP2	Nxpe5	LPAR6	ESRP2	RDH16	KCNIP4	SERPINF1
		GUSB	DBF4	OAS1	LPXN	ETAA1	Rdh7	KCNK5	SERPINF2
		Gvin1 (includes others)	DBH	OAS2	LRG1	ETS1	REEP6	KCNK10	SERPINI2
		GXYLT2	Dbhos	OAS3	LRP11	ETV3	REG4	Kcnmb4os2	SETBP1
		GZMA	DBNDD1	OASL	LRRC3	ETV6	REP15	KCNN3	SFTPD
		Gzmb	DBNL	Oasl2	LRRC4C	EVA1B	RETSAT	KCNQ3	SH2B2
		H2-Q5	DBP	OFCC1	LRRK1	EVA1C	RFK	KCNT2	SH3BP2
		H2-T22	Dbpht2	OGN	LRRK2	EVI2A	RGS14	KCTD14	SHCBP1
		HABP2	DCAF6	OLFM1	LSAMP	EVI2B	RGS19	KHK	SI
		HACD4	DCAF15	OLFM3	LSP1	EVL	RHBG	KIF19	SIGLEC9
		HAL	Dcaf12l1	OLFML3	LTA	EXO1	RHOC	KIF21B	SIX4
		HAP1	DCDC2	OLFML2B	LTB	EXOC3L2	RHOD	KIF5A	SKA3
		HAPLN1	DCK	OLR1	LTBP2	EXOC3L4	RHOH	KIFAP3	SKIL
		HAT1	DCN	ONECUT1	LY9	EXOSC5	RINL	KLC4	SLAMF1
		HAUS8	DCT	ORC1	LY75	EXOSC8	RMDN3	KLF4	SLAMF6
		HCAR1	DCTD	Orm1 (includes others)	LY86	EXTL2	RNASE2	KLF5	SLBP
		HCAR2	DCTPP1	OSR1	Ly6a (includes others)	EZH2	RNASE6	KLK3	SLC12A8
		HCK	DCUN1D4	OTOP1	LY6D	EZR	RNASEL	KLK13	SLC13A1
		HCLS1	DCX	P2RX4	LY6E	F3	RNF103	Klra17	SLC15A1
		HCN4	DCXR	P2RX7	Ly6k	F11R	RNF128	Klra14-ps	SLC15A3
		HDAC6	DDC	P2RY6	LYL1	F13A1	RNF152	KNG1	SLC22A1
		HDC	DDIAS	P4HA1	LYN	F730311O21Rik	RNF186	KPNA2	SLC25A19
		HEPACAM2	DDIT4	PACSIN1	LYPLAL1	F8A1 (includes others)	RNF43	KRT8	SLC25A35
		HERC3	DDO	PADI4	LYRM9	FA2H	ROR2	KRT20	SLC27A1
		HERC6	DDR1	PAK1	LYZ	FABP1	RPA3	Krtap5-3	SLC27A2
		HGSNAT	DDR2	PALM	MAB21L1	FABP2	RPGRIP1	Krtap5-5	SLC28A1
		HIGD1A	DDX25	PAMR1	MAB21L2	FABP3	Rpl9-ps6	KSR1	SLC2A4
		HK2	DDX60	PARP12	MAB21L3	FABP4	RPRML	L1CAM	SLC2A7
		HK3	DEF6	PARP14	Madcam1	FABP5	Rps12-ps3	LAD1	SLC2A12
		HLA-A	Defa-ps1	PARVB	MAGEE1	FADS1	RSPO4	LAG3	SLC30A2
		HLA-DMA	Defa29 (includes others)	PAX5	MAGT1	FADS6	S100A4	LAIR1	SLC30A3
		HLA-DMB	Defa3 (includes others)	PAX6	MALT1	FAM107A	S100a7a	LAMB3	SLC30A10
		HLA-DQB1	Defb1	PBK	MANEAL	FAM107B	S100G	LARP6	SLC38A3
		HLA-DRB5	Defb42	PCDHB5	MANF	FAM110B	Saa3	LARS2	SLC38A5
		HLA-E	DEK	PCLO	MAOB	FAM111A	SAMSN1	LCAT	SLC39A5
		HLA-G	DENND1C	PCOLCE	MAP6	FAM114A1	SAR1B	LCT	SLC3A1
		HMGA1	DENND4B	PCOLCE2	MAP9	Fam120aos	SASH3	LDB3	SLC41A2
		HMGCLL1	DENND4C	PDE5A	MAP1A	FAM135A	SBSPON	LDHA	SLC46A1
		Hmgn3	DEPDC1	PDGFRA	MAP1B	FAM149A	SCAMP5	LDLRAP1	SLC47A1
		HMOX1	DEPDC1B	PDIA6	MAP3K1	FAM151A	SCARB1	LEAP2	SLC4A5
		Hnf1aos1	DEPTOR	PDPN	MAP3K14	FAM168B	SCIN	LETM1	SLC51A
		HNF1B	DERA	PDYN	MAP3K15	FAM169A	SCN4B	LGALS2	SLC51B
		HOOK1	DES	PDZK1IP1	MAP4K1	Fam169b	SCP2	LGALS3	SLC5A1
		HOXD4	DGAT1	PDZRN3	MAP4K2	FAM171A1	Sct	LGALS4	Slc5a4a
		HP	DGKB	Peak1os	MAP7D2	FAM171B	SDCBP2	LGALS9B	Slc5a4b
		HPCA	DGKE	PEG3	MAPK10	FAM174A	SDHC	LGI4	SLC6A9
		HPCAL1	DGKI	PER1	MAPK8IP2	FAM174B	SDHD	LHFPL3	SLC6A20
		HPSE	DHFR	PER3	MAPKAPK3	Fam183b	SEC14L2	LHPP	Slc6a20b
		HRH2	DHRS1	PF4	MAPT	Fam187b	SEC16B	LIMA1	SLC7A3
		HS3ST2	DHRS3	Pga5	MARCKSL1	Fam193b	SEC23A	LIMCH1	SLC7A9
		HSD3B7	DHRS9	PGC	MARCO	FAM20C	SEC24D	LIN7A	Slc7a15
		HSPA8	DHRS11	PGD	MAT1A	FAM210B	SECTM1	LIPA	SLC9A3
		HSPA1A/HSPA1B	DHTKD1	PGK1	MBNL1	FAM216A	Sectm1b	LIPE	SLC9A7
		Hspa1b	DHX32	Pgk1-rs7	MCAM	FAM3B	SEMA4G	LIPH	SLCO5A1
		HTR7	DHX58	PHF1	Mccc1os	FAM43A	SEMA6A	LITAF	SLPI
		HTRA1	DIAPH1	PHF11	MCEMP1	FAM72A	SEPHS2	LIX1	SMARCC1
		HTRA3	DIAPH3	PHLDA3	MCM5	FAM76B	SERINC2	LMBR1L	SMARCD3
		IAPP	DIO1	PI15	MCM6	FAM78A	SERPINA3	LMNTD1	SMC2
		ICA1L	DIP2C	PI16	MCM7	FAM83D	SERPINA6	LMX1A	SMC4
		ICAM1	DIRAS1	PID1	MCOLN2	FANCA	SERPINA7	LPAR5	SMC1A
		ICAM2	DISP2	PIK3IP1	ME1	FANCB	SERPINB6	LPGAT1	SMCHD1
		IDH1	DIXDC1	PIK3R5	ME2	FANCD2	Serpinb6b	LPIN2	SMIM17
		IER3	DKK1	PIK3R6	Med9os	FANCG	SERPINF2	LPIN3	Smim31
		IFI16	DKK3	PILRA	MEF2C	FANCI	SETD6	LRAT	Smlr1
		IFI30	DLG4	PILRB	METTL23	FAS	SFN	LRG1	SMOC2
		IFI44	DLG5	PIM1	MFGE8	FAXC	SFTPD	LRR1	SMTN
		Ifi47	DLGAP1	PIM2	MFNG	FBL	SGCZ	LRRC19	SMTNL2
		Ifi202b	DLGAP3	PITPNM2	MFSD13A	FBLN2	SGK1	LRRC38	Snhg18
		Ifi27l2a/Ifi27l2b	DLGAP5	PKHD1L1	MGAT4A	FBLN5	SGK2	LRRC66	Snrpg
		IFI44L	DMKN	PLA1A	MGST2	FBN1	SH2D7	LRRK1	SNTG2
		IFIT1	DMP1	PLA2G5	MICAL1	FBN2	SH3D19	LRRN1	SORL1
		IFIT2	DMRT3	PLA2G7	MIF4GD	FBP1	SH3RF2	LRRN4CL	SOX13
		Ifitm1	Dmrtc1a	PLA2G15	MIR17HG	FBP2	SI	LRRTM2	SOX17
		IFITM2	DMTN	PLA2G1B	Mir670hg	FBRS	SIGLEC8	LSAMP	SP110
		IFITM3	DMWD	PLA2G2D	Mirt1	FBXL2	SIPA1L3	LSMEM2	SPAG5
		Ifitm6	DMXL2	PLA2G2F	MKNK2	FBXL4	SIRPB1	LTB	SPC25
		IFNAR2	DNA2	PLA2G4A	MKRN3	FBXL8	SIT1	LTB4R2	SPDEF
		IFNG	DNAAF3	PLAT	MLLT11	FBXL12	SLA2	LTBP2	SPIB
		IFNGR1	DNAH1	Platr22	MMP7	FBXL16	SLAMF6	LUZP2	SPINK1
		IFNGR2	DNAH8	PLAU	MMP24	FBXL21P	SLC10A5	LY75	Spr-ps1
		IFT80	DNAH9	PLAUR	MMP23B	FBXO2	SLC11A2	LY86	SPRED3
		IFT88	DNAH11	PLCD4	MOB1A	FBXO5	SLC13A1	LY6D	SRP9
		IGF1	DNAH12	PLD4	MOB3A	FBXO21	SLC13A2	LY6G5B	SRPX
		IGFALS	DNAJA4	PLEKHG4	MORN4	FBXO32	Slc13a2os	LYPD8	ST6GALNAC2
		IGFBP6	DNAJB2	PLEKHO2	MPEG1	FBXO44	SLC15A1	MAF	ST8SIA4
		IGFLR1	Dnajb3	PLG	Mptx1/Mptx2	FBXO48	SLC16A3	MALL	STAB1
		Ighg3	DNAJB9	PLIN1	MRAP2	FCAMR	SLC16A5	MALRD1	STAP1
		Ighg2c	DNAJB14	PLIN2	Mrln	FCER2	SLC16A9	MAOA	STARD10
		Ighj1	DNAJC6	PLK1	MS4A1	FCGBP	SLC17A4	MAP1A	STBD1
		Ighj3	DNAJC12	PLK5	Ms4a18	FCGR2B	SLC19A1	MAP2K3	STC2
		IGHM	DNAJC24	PLOD1	Ms4a4c (includes others)	FCGR3A/FCGR3B	SLC19A3	MAPK13	STEAP3
		Ighv1-4	DNAJC27	PLOD2	Ms4a6b	FCHO1	SLC22A1	MAPK15	STIL
		Ighv1-5	DNAL1	PLOD3	MSLN	FCHSD2	SLC22A12	MAPT	STIP1
		Ighv1-7	DNASE2	PLTP	MSMO1	FCMR	SLC22A13	MATK	Stk19-ps1
		Ighv1-9	DNASE1L1	PLXDC2	MSN	FCRL1	SLC22A18	MATN2	STXBP6
		Ighv1-11	DNER	Plxna4os1	Mt3	FCRL5	SLC22A5	Mcpt1	SUGCT
		Ighv1-20	DNM3	PLXND1	MUC3A	FCRLA	SLC23A2	MCU	Sult1a1
		Ighv1-26	DNMT1	PMEPA1	Mug1/Mug2	FECH	Slc23a4	MDH2	SULT1B1
		Ighv1-33	Dnmt3bos	PNLIP	Mup1 (includes others)	FEN1	Slc25a1	ME1	SULT1C2
		Ighv1-34	DNMT3L	PNLIPRP2	MYB	FERMT2	SLC25A10	ME2	Sult6b2
		Ighv1-37	DOC2B	PNP	MYBPC1	FERMT3	SLC25A15	MEP1A	SUPT16H
		Ighv1-38	DOCK1	POSTN	MYC	FES	SLC25A18	MEP1B	SUV39H1
		Ighv1-43	DOCK2	POU2F1	MYL1	FEZ1	SLC25A20	MERTK	SV2C
		Ighv1-52	DOCK3	Ppbp	MYLIP	FFAR2	SLC25A24	MEST	SVIP
		Ighv1-54	DOCK5	Ppfia4	MYO1E	FGD2	SLC25A34	METRNL	SWAP70
		Ighv1-56	DOCK8	PPIC	MYO1G	FGD3	SLC25A44	MFAP5	SYCN
		Ighv1-59	DOCK9	Ppp4r1l-ps	MYO7A	FGF1	SLC25A45	MFAP3L	SYCP1
		Ighv1-64	DOCK10	PPT2	N4BP3	FGF10	SLC25A5	MFSD9	SYK
		Ighv1-72	DOK1	PPY	NAB2	FGF12	SLC26A2	MFSD2A	SYNE4
		Ighv1-75	DOK2	PRAM1	Nacad	FGF21	SLC26A3	Mfsd4b2	T2
		Ighv1-76	DOK3	PRC1	Naip1 (includes others)	FGFR1	SLC26A6	MGAM	TACC3
		Ighv1-80	DOK5	PRDM6	NALCN	FGG	SLC27A2	Mgam2-ps	TAGLN
		Ighv1-82	DOK7	PRDX5	NAP1L2	FGR	SLC27A4	MGAT4A	TBX2
		Ighv1-62-2	DONSON	PRG3	NAP1L5	FHAD1	SLC28A1	MGST1	TC2N
		Ighv10-3	DPEP1	Prg4	NAPB	FHDC1	SLC2A2	MGST2	TCEA3
		Ighv11-2	DPEP2	PRICKLE4	NAPSA	FHIT	SLC2A4	MGST3	TCF24
		Ighv12-3	DPP6	PRKCQ	NAT8	FHL1	Slc2a4rg-ps	Mia2	TCOF1
		Ighv13-2	DPP10	PRKCZ	Nat8f2	FHL3	SLC2A5	MICAL1	Tdh
		Ighv14-2	DPT	PROCR	NAV3	Fhod1	SLC2A7	MIF4GD	TDRD6
		Ighv14-3	DPY19L1	PROKR2	NBAS	FHOD3	SLC2A9	Mir124a-1hg	TEAD2
		Ighv2-2	DPYSL5	PROS1	NCALD	FICD	SLC30A10	Mir22hg	TEF
		Ighv2-5	DRAM1	PROX1	NCF1	FIGNL1	SLC31A1	Mir670hg	TEX9
		Ighv2-6	DRC1	PRR5L	NCF2	FILIP1	SLC35A5	Mirt1	TF
		Ighv2-7	DRD2	PRRX1	NCF4	FILIP1L	SLC35D1	MISP	TFDP1
		Ighv2-6-8	DSCAM	PRSS2	NCKAP1L	FITM2	SLC35E3	MLIP	TFF2
		Ighv2-9-1	DSCC1	PRSS3	NCS1	FKBP2	SLC35F2	MME	TFF3
		Ighv3-4	DSE	PRSS22	NDE1	FKBP9	SLC35G1	MMP10	TGFBR3
		Ighv4-1	DSG2	PRSS23	NDN	FKBP11	Slc36a3os	MNS1	TH
		Ighv4-2	DSN1	PRSS41	NDRG4	FKBP1B	SLC37A4	MOCOS	THEMIS2
		Ighv5-6	DSP	Prss1 (includes others)	NEB	FKTN	SLC39A14	Mocs1	THRSP
		Ighv5-9	Dst	PRTN3	NECAB1	FLI1	SLC39A4	MOGAT2	TICRR
		Ighv5-17	DTL	Psg16	NECAP2	FLNA	SLC3A1	MOV10	TIMM8B
		Ighv6-3	DTNB	PSMB10	NEDD9	FLNC	SLC40A1	MPND	TIMP3
		Ighv6-4	DTNBP1	PSTPIP2	NEFH	FLRT2	SLC41A2	MPP1	TIMP4
		Ighv8-4	DTX4	PTAFR	NEFL	FLT1	SLC43A2	MPPED2	TINAG
		Ighv8-11	DTX3L	PTGES	Nefm	FLT3	SLC46A1	MRI1	TINAGL1
		Ighv9-3	DUSP1	PTGFRN	NEGR1	FMN2	SLC47A1	MS4A8	TKFC
		Igkv1-99	DUSP2	PTGIS	NELL1	Fmnl1	SLC4A4	MS4A10	TLE6
		Igkv1-110	DUSP6	PTGS1	NELL2	FMNL2	SLC4A5	MS4A12	TLR6
		Igkv1-117	DUSP8	PTGS2	NEMP2	FMNL3	SLC4A7	Ms4a18	TLR9
		Igkv1-131	DUSP18	PTK6	NET1	FMO2	SLC51A	MSH5	TM2D1
		Igkv1-132	DUSP26	PTP4A3	NETO1	FMO3	SLC51B	MSLN	TM4SF1
		Igkv1-135	DUSP28	PTPN14	NEURL3	FNBP1	SLC52A2	MSRA	TM4SF5
		Igkv10-94	DYNC1I1	PTPRCAP	NEUROD4	FNBP4	SLC5A1	MST1R	TM4SF20
		Igkv12-41	DYNC2H1	PTPRE	NFASC	Fndc1	SLC5A11	Mt3	TM6SF2
		Igkv12-98	DYNC2LI1	PTPRO	NFATC1	FNDC9	Slc5a4a	MTCH2	TMED3
		Igkv13-85	DYNLL2	PTTG1	NFIL3	FNDC10	Slc5a4b	MTMR7	TMED6
		Igkv14-126	DYNLT1	PTX3	NFKB2	FNDC3B	SLC5A9	MTTP	Tmed11
		Igkv17-127	DZANK1	PXDC1	NFKBIA	FOCAD	SLC6A19	MUC2	TMEM54
		Igkv2-109	E030044B06Rik	PYCARD	NFKBID	FOLR2	SLC6A20	MUC13	TMEM97
		Igkv2-116	E130304I02Rik	PYGL	NFKBIE	FOXA2	Slc6a20b	MUC3A	TMEM131
		Igkv20-101-2	E230016K23Rik	PYY	NGB	FOXA3	SLC6A3	MVP	TMEM141
		Igkv3-4	E230032D23Rik	Pzp	NGFR	FOXD2	SLC6A8	MXD1	TMEM171
		Igkv3-12	E2F7	RAB20	NHP2	Foxd2os	Slc7a15	MXI1	TMEM218
		Igkv4-50	E2F8	RAB31	NIPAL1	FOXM1	SLC7A7	MYCL	TMEM236
		Igkv4-53	EBI3	RAB32	NIPAL2	FOXN2	SLC7A9	MYH14	TMEM255A
		Igkv4-57	ECE1	RAB37	NKG7	Foxn3	SLC8A3	MYL7	TMPRSS4
		Igkv4-59	ECE2	RAB44	NKIRAS1	FOXO1	SLC9A2	MYLK	TMPRSS15
		Igkv4-61	ECEL1	RAB11FIP5	NLRC3	Foxp1	SLC9A3	Myo15b	TNFSF12
		Igkv4-69	ECHDC2	RAB33A	NLRC4	FOXP3	SLC9B2	MYO1A	TNS1
		Igkv4-72	ECHS1	RAB3IL1	NLRC5	FRAT1	Slfn1	MYO1D	TNS2
		Igkv4-73	ECM1	RAB7B	NMNAT2	FRMD5	Slfn5os	MYO1G	Tnxa
		Igkv4-78	ECT2	RAD51AP1	NOL3	FRMD8	SMAD9	MYO5B	TOP1
		Igkv4-80	EDN1	RAD54L	NOL4	FRZB	SMIM17	MYO7B	TOP2A
		Igkv4-81	EDN3	Raet1d/Raet1e	NOS1	FSCN1	SMIM22	MYOM3	TOPBP1
		Igkv5-37	EDNRB	RALB	NOTCH2	FST	SMIM24	MYRFL	TOX2
		Igkv5-39	EED	RALGPS2	NOXRED1	FSTL1	Smim31	MYZAP	TPD52L1
		Igkv5-43	EEF1A2	RAP2A	NPL	FSTL3	Smlr1	NAALADL1	Tpm2
		Igkv6-13	EFCAB3	RAP2B	NPY	FTSJ3	SMPDL3B	NAB2	TPX2
		Igkv6-15	EFCAB5	RASGRP4	Npy4r	FUOM	SMPX	NADK	Trav11
		Igkv6-20	EFCAB11	RASSF4	NR1D1	FUT1	SMTNL2	NADK2	Trav9n-4
		Igkv6-23	EFEMP1	RBP4	NRCAM	FXYD1	Snhg7os	NADSYN1	Trdv1
		Igkv8-16	EFHC1	RCN3	NRG3	FXYD3	SNORD22	NAGS	TREH
		Igkv8-18	EFHC2	RDH16	NRIP3	FXYD5	SNTB1	Naip3	TRIM31
		Igkv8-21	EFHD2	REG1B	NRM	FXYD6	SNTG2	Naip1 (includes others)	TRIM59
		Igkv8-24	EFNA5	REG3A	NRROS	FYB1	SNX25	NAPB	TRIP13
		Igkv8-30	EFNB2	Reg3a	NRSN1	FYN	SNX7	NAPRT	TRPC3
		Igkv9-129	EFNB3	Reg3d	NRSN2	FZD3	SOAT2	NAPSA	TSGA10IP
		Iglc1	EFR3B	REG3G	NRXN1	FZD4	SOD1	NAT1	TSPAN4
		Iglc3	EGF	RENBP	Nrxn3	FZD10	SOGA1	NAT8	TSPAN8
		Iglv1	Egfem1	Retnlg	NSG1	FZR1	SORCS3	Nat8f2	TTC23
		Iglv2	EGLN3	RFX6	NSG2	G6PC2	SORD	Nat8f4	TTF2
		IGSF6	EGR1	RGN	NT5C1A	GAB3	SOSTDC1	Nat8f5	TTN
		IGSF8	EGR2	RGS11	NTRK1	GABARAPL1	SOWAHA	Nat8f3 (includes others)	TUBA3E
		IGSF9B	EGR4	RHOF	NUCB2	GABARAPL2	SOWAHB	NAV3	TUBAL3
		Igtp	EHBP1	RIMBP2	NWD2	GABBR2	SP140	NCAM2	UGT1A1
		Iigp1	Ehbp1l1	RIMS3	Nxf7	GABPB1	SP5	NCOA4	UGT2A3
		IKBKE	EHD1	Rmst	NXPE2	GABPB2	SPATA22	NDRG4	UGT2B28
		IKZF2	EHD2	RNASE1	NXPE3	GABRA4	SPECC1	NEB	UHRF1
		IKZF4	EHF	RNASET2	Nxpe5	GABRB3	SPINT1	NECAB1	UMOD
		IL6	EID2	RND1	NYAP2	GADD45G	SPIRE2	NECAP2	UNC93A
		IL10	EIF6	RNF149	OAS3	GAL3ST2	SPO11	NEFL	Uox
		IL13	EIF2AK2	RNF151	OAT	GALC	SPRR1A	NELL2	UPK3A
		IL18	EIF4E2	RNF225	OGDHL	GALNT5	Sprr2a1/Sprr2a2	NET1	UPK3B
		IL27	EIF4EBP1	RNPEP	OIT3	GALNT6	Sprr2a3	NETO1	UPRT
		IL33	EIF5A2	ROBO2	OLFM1	GALNT15	SPTLC2	NEURL3	USE1
		IL10RA	ELANE	Rpl9-ps6	OLFM2	GALNT18	SRMS	NFATC1	USP34
		IL10RB	ELAVL2	RPS2	OMG	Galnt6os	SRR	NFE2L2	USP44
		IL11RA	ELAVL3	RPS27L	OMP	GALR1	SRXN1	NFKB2	UTP20
		IL12RB1	ELAVL4	RRM2	OPRL1	GAMT	ST14	NID1	VAV1
		IL17RE	ELF3	RRM2B	OPRM1	GAPT	ST3GAL4	NKAIN2	VEGFD
		IL18BP	ELF4	RSAD2	Orm1 (includes others)	Gar1	ST6GALNAC4	Nkx6-3	VIPR2
		IL1A	ELMO1	RSPH4A	OSBPL6	GART	STAP2	NLRC4	VKORC1
		IL1B	ELMO2	RTP4	OSBPL10	GAS6	STAT4	NLRP6	VLDLR
		IL1RN	ELMO3	RWDD3	OSTC	GAS8	Stk19-ps1	NLRP9	VPS13A
		IL22RA2	ELMOD1	S100A4	OVOL1	GATA3	STYK1	NLRP10	VPS13B
		IL3RA	ELN	S100A6	OVOL2	GATM	SUCLA2	Nlrp1a	VTN
		IL4R	ELOVL1	S100A8	OXTR	GBGT1	SULF2	Nlrp5-ps	VWCE
		ILDR1	ELOVL2	S100A9	P2RY1	GBP3	SULT1B1	NMUR1	VWF
		INCENP	ELOVL4	S100A10	P2RY10	GBP4	Sult1d1	NOS1	WDFY4
		INMT	ELP3	S100G	P2RY13	GBP5	SULT2B1	NOTUM	WDHD1
		INPP4B	EMCN	S1PR1	PAG1	Gbp8	Sult6b2	NOXA1	WDR44
		INPP5D	EME1	S1PR2	PAGR1	GCAT	SYNPO	NPC1L1	WDR72
		INSM1	EME2	SAA1	PAK3	GCDH	SYTL5	NPY	WFDC1
		INSRR	EMILIN2	Saa3	PAPPA2	GCH1	TALDO1	NQO1	WFDC2
		INTU	EMILIN3	SAMD11	PARM1	GCNT1	TARM1	NR0B2	Wfdc18
		IP6K3	EML1	SAMHD1	PARP9	GCNT2	TBC1D4	NR1H3	WIPF1
		IQGAP2	EML2	SAP30	PARP14	GCSAM	TBX3	NR1H4	WNT7A
		IQGAP3	EML5	SAPCD1	PARVA	GDA	Tbx3os2	NR1I2	WTIP
		IQSEC3	EML6	SATB1	PARVG	GDAP1	TCEAL6	NR1I3	XKR9
		IRAK3	EMP1	SBK1	PAX5	Gdap10	TCF24	NREP	Xlr3c (includes others)
		IRAK4	EMP3	SBNO2	PCBD1	GDAP1L1	TCN2	NRG4	XPO4
		IRF1	ENAH	SBSN	PCBP3	GDF3	TDRD7	NRIP3	YAP1
		IRF2	ENGASE	SCAI	PCDH10	GDF10	TEAD2	NRSN1	YTHDC2
		IRF5	ENHO	SCARA5	PCDHA1	GDF11	TEKT1	NRSN2	ZBED6
		IRF7	ENO1	SCARF1	PCDHA3	GDPD1	TESK2	NSG1	ZC3H12D
		IRGM	ENO2	SCML4	PCDHA4	GEN1	TESPA1	NT5E	Zfp871
		Irgm1	ENOX1	SCN8A	PCDHA7	GFPT1	TEX11	NTRK2	Zfp989/Znf41-ps
		IRX1	ENPP5	SCO2	PCDHA9	GFPT2	TEX12	NUAK2	ZG16
		IRX2	ENTPD1	SCPEP1	PCDHA10	GGA3	TFF3	NUCB2	ZGRF1
		ISG15	ENTPD3	SDC3	PCDHA13	GGACT	TFG	NUGGC	ZNF407
		ISL1	EPB41L2	SDF2L1	PCDHAC2	GGH	Tgtp1/Tgtp2	OASL	ZNF503
		ISLR	EPB41L3	Sec1	PCDHB3	Ggta1	Tha1	OAT	ZNF605
		ISYNA1	EPB41L5	SELP	PCSK1	GHR	THBS4	OCSTAMP	ZNF624
		ITGA5	EPB41L4A	SERPINA1	PDCD1LG2	GHRL	THEMIS	OGDHL	ZNF800
		ITGA6	EPDR1	SERPINA3	PDE10A	GIMAP1	Themis3	OGN	ZWILCH
		ITGB2	EPHA3	SERPINA6	PDE7A	GIMAP4	THY1	OLFM1
		ITGB7	EPHA4	Serpina3g (includes others)	PDIA2	GIMAP6	TIMP1	OLIG2
		ITK	EPHA5	SERPINB2	PDIA6	GIMAP7	TKFC	OMG
		ITLN1	EPHA7	SERPINB5	PDLIM1	GIMAP8	TLDC2	ONECUT2
		ITPRIPL2	EPHA8	SERPINB8	PDLIM2	Gimap9	TLE1	OPTN
		ITSN1	EPHX4	Serpinb9b	PDYN	GIMAP1-GIMAP5	TM4SF20	OSGIN1
		JADE3	EPM2A	SERPINC1	PDZRN4	Gimap1os	TM4SF4	OSTF1
		JCHAIN	EPM2AIP1	SERPINE1	PFKFB3	GIMD1	TM4SF5	OTC
		JDP2	EPOR	SERPINE2	PFN1	GINM1	TM6SF1	OTOA
		JPH3	EPSTI1	SERPINF1	PFN2	GINS1	TM6SF2	OTOP3
		KANK1	ERAP1	SERPING1	PGBD5	GINS2	TMBIM1	OVOL1
		Kat6b	ERBB4	SERPINH1	PGC	GINS3	TMC5	P2RY10
		KCNAB2	ERC2	SERPINI2	Pgk1-rs7	GIP	TMCC3	P4HA2
		KCNB1	ERCC6L	SETBP1	PGLYRP1	GIT2	TMEM106A	PACRG
		KCNB2	ERI1	SEZ6L	PGLYRP2	GJA1	TMEM120A	PAFAH2
		KCNC3	ERICH3	SFRP2	PGM3	GJB1	TMEM135	PAFAH1B3
		KCNH1	ERICH5	SFRP4	PHF11	GJB2	TMEM139	Pakap
		KCNH5	ERLIN1	SFXN2	PHF24	GJC2	TMEM150B	PAQR7
		KCNH6	ERMAP	SH3PXD2B	PHOX2A	GJD2	TMEM170A	PAQR9
		KCNIP1	ERN1	SH3TC1	PHOX2B	Gk	TMEM19	PARVA
		KCNIP4	ERP29	SHISA6	PHYHIP	GKAP1	TMEM236	PAX8
		KCNJ3	ESCO2	SIDT1	PHYHIPL	GLB1L2	TMEM253	Pbld2
		KCNJ6	ESD	SIGLEC9	PIK3AP1	GLCCI1	TMEM30B	PBX4
		KCNJ10	ESM1	Siglech	PIK3C2B	GLCE	TMEM37	PCDHGA11
		KCNJ11	ESPL1	SIRPA	PIK3CD	GLIPR1	TMEM40	PCK1
		KCNK6	ESRP1	SIRPB1	PIK3CG	GLIPR2	TMEM41A	PCSK1
		KCNK7	ESRP2	SIT1	PIM1	GLIS3	TMEM45B	PCSK5
		KCNK13	Esrra	SIX4	PIP4K2A	GLOD5	TMEM54	PCYT2
		KCNK16	ESRRG	SKA1	PIRT	GLRB	TMEM72	PDCD6
		KCNMA1	ESYT3	SKA3	PKDREJ	GLS2	TMEM82	PDE1C
		KCNMB1	ETHE1	SKAP1	PLA2G5	GLT1D1	TMEM89	PDE9A
		KCNMB2	ETV1	SKAP2	PLA2G6	Glt28d2	TMEM98	PDLIM1
		KCNN3	ETV3	SLAMF8	PLA2G1B	GLT8D1	TMPRSS13	PDLIM2
		KCTD12	ETV6	SLAMF9	Pla2g2a	GLTP	TMPRSS15	PDSS1
		Kctd12b	EVA1C	SLC10A2	PLA2G2D	GLUL	TMPRSS2	PDYN
		KDR	EVI2A	SLC11A1	PLA2G4F	Gm1123	TMPRSS4	PDZK1
		KHDC1L	EVI2B	SLC13A3	PLAC8	Gm2004	TNFAIP8	PEPD
		KHDRBS3	EVL	SLC15A3	PLAGL1	Gm2449	TNFAIP8L2	PERP
		KIAA0930	EVPL	SLC16A3	Platr14	Gm2619	TNFAIP8L3	PEX16
		KIAA1217	EXO1	SLC1A2	Platr22	Gm2861	TNFRSF4	PEX11A
		KIF11	EXOC3L4	SLC22A2	PLAUR	Gm3054	Tnfsf13os	PFKFB3
		KIF12	EXOSC8	SLC24A2	PLBD1	Gm4841	TNR	PFKFB4
		KIF19	EXPH5	SLC25A43	PLCB2	Gm5069	TNS4	PGD
		KIF23	EXTL2	SLC26A1	PLCG2	Gm5150	TOM1L1	Pgk1-rs7
		KIF27	EYA1	SLC29A4	PLD4	Gm5409	TOR1AIP2	PGM1
		KIF1A	EYA2	SLC2A6	PLEK	Gm5441	TOX3	PGM2L1
		KIF21A	EZH2	SLC30A10	PLEKHA2	Gm5535	TPH1	Phgr1
		KIF2C	F10	SLC31A1	PLEKHF2	Gm5547	TPI1	PHLPP2
		KIFC1	F13A1	SLC31A2	PLEKHG2	Gm5860	Tpsab1	PHOSPHO1
		KIFC2	F2R	SLC40A1	PLEKHO1	Gm6264	TPSG1	PHOX2B
		KIFC3	4930417H01Rik	SLC4A10	PLEKHO2	Gm6361	TRAF1	PHYH
		KL	4930426I24Rik	SLC5A12	PLG	Gm6377	Trav13-1	PI15
		KLC3	4930429F24Rik	Slc5a4b	PLK3	Gm6793	Trav14-1	PI16
		KLF2	4930430E12Rik	SLC6A1	PLPP5	Gm8108	Trav16n	PI4K2B
		KLF4	4930440C22Rik	SLC7A10	PLPPR4	Gm8369	Trav4-2	PIANP
		KLF6	4930455G09Rik	SLCO1B3	PLPPR5	Gm8871	Trav4-3	PIGR
		KLHDC9	4930458D05Rik	Slfn1	PM20D1	Gm8879	Trav4n-4	PIM1
		KLHL4	F5	SLFN5	Pmaip1	Gm8890	Trav8n-2	PIPOX
		KLHL32	F7	SLFN13	PML	Gm8893	Trbc2	PIRT
		KLK3	F8	SLFN12L	PNLIP	Gm8897	Trbv12-2	PISD
		KLK9	F630028O10Rik	SLIT3	PNLIPRP2	Gm9797	Trbv13-2	Pisd-ps1
		KLK13	F830016B08Rik	SLPI	PNMA2	Gm9806	Trbv14	Pisd-ps2
		Klra2	F830208F22Rik	SMIM3	PNMA3	Gm9887	Trbv16	Pitpnm2os2
		Klra4 (includes others)	FABP4	Smim6	POLD1	Gm9923	Trbv23	PITX2
		Klre1	FABP5	SMPDL3A	POLD4	Gm9970	Trbv3	PKHD1
		Klri2	FADS6	SMPDL3B	PON1	Gm10109	Trbv31	PKHD1L1
		Klrk1	FAHD2B	Snhg15	POU2AF1	Gm10143	Trdv2-2	PKIG
		KMT2C	FAIM2	SNN	POU2F2	Gm10269	TREH	PKLR
		KNTC1	FAM107B	SNX10	PPM1L	Gm10433	TRHDE	PKP3
		KRT1	FAM110C	SOAT1	PPM1M	Gm10505	TRIM15	PLA1A
		KRT7	FAM111A	SOCS1	PPP1R18	Gm10518	Trim30b	PLA2G7
		KRT17	Fam120aos	SOCS3	PPP1R16B	Gm10521	TRIM31	PLA2G12B
		KRT18	FAM120C	SOD2	PPP2R2B	Gm10535	TRIM38	PLA2G2D
		KRT23	FAM131A	SOD3	PPP2R2C	Gm10552	TRIM40	PLAC8
		KRT80	FAM131B	SOST	PPP2R5B	Gm10612	TRIM5	PLAGL1
		KRTAP16-1	FAM135A	SOX9	PPP3CC	Gm10693	TRIM66	Platr27
		KSR2	FAM135B	SPAG8	PRCP	Gm10851	TRPM3	PLBD1
		KY	FAM149A	SPARC	PREPL	Gm10941	TRPM4	PLCB3
		LACC1	FAM151A	SPHK2	PREX1	Gm11346	TSKU	PLCE1
		LAIR1	FAM161B	SPI1	PRF1	Gm11427	TSPAN15	PLEC
		LAMA3	FAM162A	Spink2	PRKAR1B	Gm11532	TSPAN32	PLEK2
		LAMA5	FAM163A	SPON1	PRKCD	Gm11690	TTC22	PLEKHA7
		LAMC2	FAM163B	SPP1	PRKCQ	Gm11769	TTC39C	PLEKHF1
		LANCL3	FAM169A	SPTSSB	PRKD2	Gm11998	TTLL2	PLEKHG2
		LAP3	FAM171A1	SRGAP2	PRLR	Gm12002	TUBAL3	PLEKHG6
		LAPTM5	FAM171B	SRPK3	PROK2	Gm12296	TWF1	PLEKHO1
		LARS2	FAM174B	SRPX	PRPH	Gm12299	TXN	PLEKHO2
		LAYN	FAM178B	SRPX2	PRR5	Gm12462	TXNRD1	PLIN2
		LBX1	FAM180A	SSC5D	PRRT3	Gm12764	TYMP	PLIN3
		LCN2	Fam183b	SST	PRSS2	Gm13010	UBE2L6	PLP1
		LCOR	FAM184A	ST8SIA1	PRSS3	Gm13012	UBXN2A	PLPP2
		LCP2	Fam184b	STAB1	Prss32	Gm13187	UGDH	PLS1
		LDHA	Fam187b	STAB2	PRSS53	Gm13461	UGT1A1	PLXDC2
		LEF1	FAM210B	STARD8	Prss1 (includes others)	Gm13544	UGT1A4	PM20D1
		LFNG	FAM216A	STARD9	PRUNE2	Gm13546	UGT1A6	Pmaip1
		LGALS1	FAM219A	STAT1	PSD4	Gm13571	Ugt1a7c	PMM1
		LGALS2	FAM222A	STAT2	PSMB8	Gm13610	UGT1A9 (includes others)	PNP
		LGALS3	FAM222B	STEAP3	PSMB9	Gm14221	UGT2A3	PNPLA2
		LGALS7/LGALS7B	FAM234A	STEAP4	PSME1	Gm14416	UGT2B10	PODN
		LGALS9B	FAM234B	Stfa3	Psme2b	Gm14453	UGT2B28	PON2
		LGMN	FAM43A	Stfa2/Stfa2l1	PSTPIP1	Gm15050	UGT2B7	POR
		LGR6	FAM53B	STMN1	PTGER3	Gm15056	UNC13D	Pou3f1
		LHFPL4	FAM78A	STOM	PTGIR	Gm15228	UNC5B	PPA1
		LHFPL5	FAM81A	STRC	PTP4A3	Gm15232	UNC93A	PPARA
		LHPP	FAM83A	SULF2	PTPN6	Gm15351	UPB1	PPARD
		LHX8	FAM83E	Sult2a8	PTPN7	Gm15418	UPK1A	PPARG
		LIG1	FAM89B	Sult6b2	PTPN18	Gm15423	UPP1	PPARGC1A
		LILRB3	FANCA	SVEP1	PTPN22	Gm15510	UQCRC1	PPCS
		LILRB4	FANCB	TAC1	PTPRC	Gm15523	UQCRFS1	PPDPF
		LIMK1	FANCG	TACC3	PTPRCAP	Gm15537	USH1C	PPEF2
		LINGO2	FANCI	TARM1	Ptprd	Gm15634	USP2	PPM1J
		LIPA	FAP	TBC1D10C	PTPRN	Gm15651	VAT1	PPP1R14D
		LIPN	FAR2	TBKBP1	PTPRT	Gm15675	VDR	PPP1R1A
		LITAF	FAS	TBXAS1	PTTG1	Gm15706	VGF	PPP2R2B
		LLGL2	FASLG	Tcf7	PXDC1	Gm15816	VIL1	PPP2R2C
		LMAN1L	FAT3	TCF24	PYCARD	Gm15848	VIPR1	PRAP1
		LMNB1	FAU	TCIRG1	PYCR1	Gm15889	VMP1	PRDM16
		LMNTD1	FAXC	TDRD6	PYM1	Gm15915	VNN1	PRDX5
		LMO4	FBL	TDRP	Pzp	Gm15972	VPREB3	PREPL
		LMOD3	FBLIM1	TEX14	Rab15	Gm15987	VSTM2A	PRKCD
		LOX	Fbll1	TFEC	RAB32	Gm15991	VSTM5	PRKD1
		LOXL1	FBLN1	TFF2	RAB39B	Gm16070	VWA8	PRKG2
		LOXL2	FBLN2	TFPI2	RAB3A	Gm16083	VWCE	PRLR
		LOXL3	FBN1	TGFBI	RAB3B	Gm16141	Wfdc18	PRMT8
		LPCAT2	FBP2	TGM2	RAB3C	Gm16150	WFDC2	PRND
		LPXN	FBXL2	Tgtp1/Tgtp2	RAB6B	Gm16170	WFS1	PROZ
		LRFN3	FBXL16	THBS1	RAB9B	Gm16315	WNK3	PRPH
		LRP1	FBXL17	THBS2	RABEP2	Gm16341	XDH	PRR5
		LRP2	Fbxl12os	THEMIS	RAC2	Gm16350	XKR9	Prr13
		LRP11	FBXL21P	THEMIS2	RAC3	Gm16675	Xlr3d-ps	PRR15
		LRRC3	FBXO2	TICAM2	RAD50	Gm16754	Xlr4c (includes others)	PRRT3
		LRRC17	FBXO5	TIFA	RALGPS2	Gm16982	Xlr5a (includes others)	PRSS3
		LRRC25	FBXO10	TIFAB	RALYL	Gm17491	XPNPEP1	Prss30
		LRRN1	FBXO16	TIMD4	RAP2C	Gm17586	XPNPEP2	Prss32
		LRRN4	FBXO21	TIMP1	RASA3	Gm17619	XYLB	Prss1 (includes others)
		LRRN4CL	FBXO41	TK1	RASA4	Gm17638	XYLT1	PSD2
		LRRTM2	FBXO44	TLR2	RASAL1	Gm17767	ZBTB16	PSMB8
		Lst1	FCER1G	TLR4	RASAL3	Gm18342	ZCWPW1	PSMB9
		LTB4R	FCGBP	TLR6	RASGRP1	Gm19345	ZDHHC9	PSMB10
		LTBP1	FCGR1A	TLR7	RASGRP2	Gm19585	ZMAT4	PSME2
		LTBR	FCGR2A	TLR8	RASGRP3	Gm20404	ZNF473	PSTPIP1
		LTC4S	FCGR2B	Tlr13	RASSF2	Gm20501	ZNF616	PTGER3
		LURAP1	FCGR3A/FCGR3B	TM6SF1	RASSF5	Gm20506	ZNF831	PTGER4
		LURAP1L	FCGRT	TMED8	RBFOX1	Gm20513	ZSWIM5	PTGR1
		LY9	Fcna	Tmed11	RBM3	Gm20559		PTK6
		LY86	FCRL1	TMEM37	RBM11	Gm20605		PTN
		LY96	FCRL6	TMEM100	RBM38	Gm26740		PTPN18
		Ly6a (includes others)	FDFT1	TMEM119	RCSD1	Gm26838		PTPN22
		Ly6g6e	FDPS	TMEM140	RDH12	Gm26881		PTPRCAP
		LYN	FEN1	TMEM145	REEP1	Gm26885		PTPRH
		LYNX1	FERMT3	TMEM190	REEP2	Gm30173		PTTG1
		Lypd2	FES	TMEM202	REEP5	Gm32200		PXDC1
		LYPD8	FEV	TMEM252	REG3A	Gm42722		PYCARD
		LYPD6B	FEZ1	TMEM256	Reg3a	Gm10273 (includes others)		PYM1
		LYRM9	FFAR1	TMEM106A	REG3G	Gm14288 (includes others)		QPCT
		LYVE1	FFAR2	TMEM132B	REL	Gm15583/Zbed4		RAB17
		LYZ	FFAR3	Tmem181c-ps	RELB	Gm21560 (includes others)		RAB30
		MACC1	FGD2	TMEM255A	RENBP	GM2A		RAB43
		MAD2L1	FGD3	TMIE	REST	Gm3411 (includes others)		RAB11FIP1
		Madcam1	FGF1	Tmsb15b2	RFTN1	GMDS		RAB3C
		MADD	FGF7	TNC	RGS1	GMFG		RAB3D
		MAF	FGF9	TNFAIP2	RGS4	GMIP		RAB6B
		MAFB	FGF10	TNFAIP6	RGS7	GMNN		RAB9A
		MAG	FGF12	TNFRSF14	RGS9	GMPR		RABEP2
		MAGEE1	FGF14	TNFRSF21	RGS14	GMPR2		RARRES1
		MAGEH1	FGF23	TNFRSF1A	RGS17	GNA13		RASD1
		MAGI1	FGFBP1	TNFRSF1B	RGS19	GNA15		RASGRF1
		MAGI2	FGFR3	Tnfsf9	RGS20	GNAI1		RASGRP2
		MALAT1	FGL2	TNFSF13	RHBDF2	GNAQ		RASL10B
		MAN2B1	FGR	TNIP3	RHOF	GNAT2		RASSF10
		MAOB	FHAD1	TNNI1	RHOG	GNG2		RBFOX1
		MAP2	FHDC1	TNR	RHOH	GNG4		RBM3
		MAP7	FHL2	Tnxa	RIC3	GNG7		RBM38
		MAP9	FHL3	TNXB	RIMKLA	GNG10		RBM47
		MAP1B	Fhod1	TOP2A	RIN3	GNG12		RBP2
		MAP2K3	FHOD3	TOX	RINL	GNG13		RCSD1
		MAP3K8	FICD	TP53I11	RIPK3	GNGT2		Rdh7
		MAP3K11	FIGNL1	Tpm2	RIT2	GNMT		RDH16
		MAP3K15	FILIP1	TPPP3	Rn18s-rs5	GNPTAB		REEP1
		MAP7D2	FILIP1L	TPX2	RNASE1	GNPTG		REEP6
		MAPK15	Firre	TRA2A	RNASE6	GOLIM4		REG4
		MAPK8IP1	FITM2	Trac	RNASEL	GORASP1		REG3A
		MAPK8IP2	FKBP7	TRAFD1	RNASET2	GP2		Reg3a
		MAPKAPK2	FKBP10	Traj42	RNF144A	GP5		RELB
		MAPT	FKBP1B	TRAT1	RPGRIP1	GPATCH4		REP15
		MARCKSL1	FKTN	Trav16	RPH3A	GPATCH2L		RERG
		MARCO	FLI1	Trav17	RPL18A	GPC3		RETSAT
		MAST1	FLNA	Trav10d	Rpl29 (includes others)	GPC4		RHBG
		MAT1A	FLNC	Trav12-3	RPS2	GPC6		RHOBTB1
		MATN4	FLRT1	Trav12n-3	RPS15A	GPCPD1		RHOC
		MCC	FLRT2	Trav13d-1	Rps27/Rps27rt	GPD1L		RHOD
		MCEMP1	FLT3	Trav14-2	RPS6KA1	GPER1		RHOF
		MCF2L	FLYWCH1	Trav14-3	RPS6KA2	Gpihbp1		Rhox3a (includes others)
		MCM3	FLYWCH2	Trav14n-1	RRAD	GPNMB		RIT2
		MCM5	FMN2	Trav16n	RRAGB	GPR15		RMDN3
		MCM6	Fmnl1	Trav3-1	RRAS2	GPR18		Rn18s-rs5
		MCM10	FMO1	Trav3-3	RSC1A1	GPR20		RNASEL
		Mcpt2	FMO2	Trav3n-3	RSPH3	GPR27		RNF128
		MDH1B	FMOD	Trav4-3	RSPO2	GPR33		RNF152
		MDN1	Fmr1nb	Trav6-2	RTN1	GPR35		RNF186
		ME2	FN1	Trav6-3	RTP1	GPR45		RNF19B
		MED12L	FN3K	Trav6-4	RTP4	GPR55		ROBO3
		MEFV	FNBP1	Trav6n-7	RUFY3	GPR65		RORC
		Meg3	Fndc1	Trav7-5	RUNX1	GPR68		RPL10
		MEGF11	FNDC10	Trav7d-4	RUNX2	GPR83		RPS12
		MEIS2	FNDC3A	Trav8-1	RUNX3	GPR119		Rps27/Rps27rt
		MERTK	FOCAD	Trav9-2	RXFP1	GPR132		RPS6KA1
		MET	Folh1	Trav9n-4	RYR2	GPR158		RRP36
		METRNL	FOLR1	Trbc1	S100A5	GPR161		RSC1A1
		MFSD5	FOLR2	Trbc2	S100A9	GPR171		RSPO2
		MFSD12	FOS	Trbv4	S100G	GPR174		RTP1
		MGAT4C	FOSB	Trbv5	S100Z	GPR176		S100A10
		MGST1	FOSL2	Trbv14	S1PR1	GPR183		S100a7a
		MICAL3	FOXA2	Trbv19	S1PR4	GPRC5C		S100B
		MID2	FOXM1	Trbv20	Saa3	GPS2		S100G
		MIF	FOXN2	Trbv29	SAA2-SAA4	GPSM1		S1PR4
		Milr1	FOXO6	Trbv13-1	SAMD11	GPSM3		SAMD11
		MITF	FOXP3	Trbv13-2	SAMHD1	GPT2		SAPCD1
		MKI67	FOXQ1	Trbv13-3	SAMSN1	GPX2		SAT1
		MKS1	FPR1	TREM1	SASH3	GRAMD4		SBNO2
		MLF1	FPR2	TREM2	SBK1	Gramd1c		SBSPON
		MLKL	FRAS1	TREM3	SBNO2	GRAP		SCARA3
		MLPH	FREM1	TREX1	SCD	GRAP2		SCARB1
		MLXIPL	FREM2	TRIM7	Scd2	GRB2		Scd2
		MMP3	FRMD5	TRIM17	SCIN	GRID2IP		SCIN
		MMP8	FRMD8	TRIM72	SCML4	GRIP1		Scml2
		MMP9	FRMD4B	TRPC6	SCN1A	GRK6		SCN7A
		MMP19	FRMPD4	TRPV6	SCN2B	GRM6		SCN9A
		MMP24	FRRS1	TSC22D3	SCN4B	GRP		SCRN1
		MMP23B	FRRS1L	TSIX	SCN9A	GRTP1		Sct
		MMRN1	FRS3	TSPAN4	SCRN1	GRWD1		SDCBP2
		MMS22L	FRY	TSPAN10	SCUBE1	GSDMD		SDHD
		MNS1	FRZB	TSPEAR	SCUBE3	GSN		SEC14L2
		MNX1	FSCN1	TSPO	SDF2L1	GSPT2		SEC23A
		MOCOS	FSD1L	Tsx	SEC61G	GSTA3		SECTM1
		Mocs1	FSTL1	TTN	SELE	GSTA5		Sectm1b
		MORN1	FSTL4	TUBB6	SELL	GSTCD		SEMA3C
		MORN2	FSTL5	TUBB2A	SELPLG	GSTM1		SEMA4A
		MPEG1	FTL	TWIST1	SEMA4A	GSTM3		SEMA4G
		MPP1	FUCA1	TYMS	SERPINA1	Gstm3		SEMA6A
		Mptx1/Mptx2	FUCA2	TYROBP	SERPINA3	GSTM5		SEPHS2
		MPZ	FUT2	UBASH3B	SERPINA6	GSTO2		SERHL2
		MRC1	FUT7	UBE2C	SERPINA11	Gstt1		SERINC2
		MRGPRF	FXYD5	UBE2L6	Serpina3g (includes others)	GSTZ1		SERPINA1
		MRGPRX3	FXYD6	UGT1A6	SERPINB1	GTF2E1		Serpina3g (includes others)
		MRPL12	FXYD7	UGT2B17	Serpinb6b	GTF2IRD1		SERPINB1
		MRPL18	FYB1	UGT2B28	SERPINC1	GTF3C2		SERPINB5
		MRPL33	FYN	UHRF1	SERPINI1	GTPBP2		SERPINC1
		MRPL34	FZD1	Uox	SERPINI2	GTPBP6		SERPINF2
		MRPS15	FZD3	UPK1B	SEZ6L2	GTSE1		SERPINI1
		MRPS25	4930470G03Rik	UPK3A	SFT2D1	GUCA2B		SERTAD1
		MS4A8	G430095P16Rik	UPK3B	SGIP1	Gvin1 (includes others)		SFN
		Ms4a18	G530011O06Rik	USP18	SGPP2	GXYLT1		SFRP1
		MS4A4A	G6PC2	VAV3	SGTB	GZMK		SFRP4
		Ms4a4c (includes others)	G6PD	VCAN	SH2B3	H1-0		SGCD
		MS4A6A	GAB2	VEGFD	SH2D2A	H2-Eb2		SGIP1
		Ms4a6c	GABARAPL1	VGF	SH2D3C	H2-K2/H2-Q9		SGK1
		MSH5	GABARAPL2	VIM	SH3BGRL3	H2-M2		SGK2
		MSI2	GABBR1	VIP	SH3BP2	H2-Q5		SGTB
		MSR1	GABBR2	Vmn2r26 (includes others)	SH3BP5	H2-T3		SH2D6
		MSRB1	GABRA3	VMP1	SH3GL2	H2-T10		SH2D7
		MST1R	GABRB3	VSIG4	SH3KBP1	H3-3A/H3-3B		SH3RF2
		MTCL1	GABRG1	VSIR	SHC2	HAAO		SHANK2
		MTMR7	GABRG2	VWA5A	SHC4	HABP4		SHC3
		MTX3	GABRP	VWA5B2	SHISA5	HACD1		SHISA8
		Muc1	GAD1	WDR62	SHISA9	HADH		SHOX2
		Muc4	Gad1-ps	Wfdc17	SHOX2	HAGH		SI
		MUC6	GADD45B	Wfdc21	SIDT1	Hamp/Hamp2		SIGLEC8
		Muc16	GAL	WNK3	SIGLEC1	HAPLN4		SIGLEC10
		MVD	GALK1	WNT2	SIGLEC10	HAT1		SIPA1
		MVP	GALM	WT1	Siglech	HAUS3		Skor1
		MYBL2	GALNS	XAF1	SIPA1	HAUS4		SLA
		MYBPC2	GALNT6	XDH	SIT1	HAUS5		SLC10A2
		MYD88	GALNT7	XKR5	Skint3 (includes others)	HAUS6		SLC10A4
		MYH2	GALNT13	XKRX	SLA	HAUS8		SLC10A5
		MYH10	GALNT14	ZBP1	SLA2	Havcr1		SLC11A2
		MYO6	GALR1	ZBTB10	SLAMF1	HBA1/HBA2		SLC13A1
		MYO18B	GALR2	ZCCHC24	SLAMF6	HBB		SLC13A2
		MYO1F	GAP43	ZEB2	SLAMF7	HBE1		Slc13a2os
		MYO1G	GAPDH	Zeb2os	SLAMF8	HCFC1		SLC15A1
		MYO7A	GAPT	Zfhx2os	SLC10A1	HCK		SLC16A1
		MYOC	GAS1	Zfp950	SLC10A2	HCLS1		SLC16A3
		MYOF	GAS2	Zfp969	SLC10A4	HCN2		SLC16A5
		MYOZ1	GAS7	Zfp972	SLC12A3	HCN4		SLC16A6
		MYT1	GATA1	Zfp960/Zfp97	SLC14A1	HCST		SLC16A9
		MYT1L	GATA2	Zfp986/Zfp993	SLC18A1	HDAC1		SLC17A4
		MZB1	GATA4	Zfp989/Znf41-ps	SLC18A2	HDAC7		SLC18A3
		N4BP1	GATA5	ZG16	SLC22A2	HDAC9		SLC19A1
		NAAA	GATA6	ZGLP1	SLC22A3	HDAC10		SLC19A3
		NAB2	GBGT1	Zim1	SLC23A3	HDAC11		SLC20A1
		NADK	GBP2	ZNF318	SLC25A21	HDC		SLC22A1
		NAGPA	GBP3	ZNF442	SLC25A37	HDDC3		SLC22A2
		NAIP	GBP4	ZNF483	SLC25A45	HEATR1		SLC22A5
		Naip1 (includes others)	GBP5	ZNF616	SLC26A3	HEATR6		SLC22A13
		NALCN	GBP6	ZNF624	SLC27A5	HEBP1		SLC22A18
		NAMPT	GBP7	ZNF667	SLC28A2	HECW2		SLC23A1
		NANS	Gbp8	ZNF710	SLC31A1	HELB		Slc23a4
		NAP1L5	GC	ZNF831	SLC35F3	HELLS		SLC25A5
		Nat8f3 (includes others)	Gcg	ZNF385A	SLC35G2	HELZ2		SLC25A10
		NAV2	GCGR	ZNF705A	SLC37A2	HEMGN		SLC25A15
		NAV3	GCH1	ZYX	SLC38A1	HEPACAM2		SLC25A20
		NBEA	GCK		SLC38A11	HERC4		SLC25A24
		NCAM2	GCNT3		SLC44A3	HGSNAT		SLC25A33
		NCAN	GDA		SLC45A1	HHEX		SLC25A34
		NCAPG	GDAP1		SLC5A5	HID1		SLC25A35
		NCAPH	Gdap10		SLC5A7	HINT2		SLC25A45
		NCF1	GDAP1L1		SLC6A2	HIP1R		SLC26A1
		NCF2	GDF3		SLC6A15	HIPK1		SLC26A2
		NCF4	GDF10		SLC7A4	HIRIP3		SLC26A3
		NCKAP1L	GDF15		SLC7A11	HJURP		SLC26A6
		NCR1	GDI1		SLC7A14	HK2		SLC27A2
		NDC80	GDPD2		SLC8A1	HK3		SLC27A4
		NDST2	GEM		SLC8A3	HLA-A		SLC28A1
		NDST4	GEN1		SLC8B1	HLA-DMA		SLC28A2
		NDUFA3	GFPT1		Slco1a6	HLA-DMB		SLC2A5
		NDUFC1	GFPT2		SLCO1B3	HLA-DOA		SLC2A7
		NEB	GGACT		SLCO2B1	HLA-DOB		SLC2A9
		NECAP2	GGT1		Slfn1	HLA-DQA1		SLC2A13
		NEFH	GGT7		Slfn2	HLA-DQB1		SLC30A2
		NEGR1	Ggta1		SLFN13	HLA-DRB5		SLC30A10
		NEIL3	GHR		SLITRK1	HLA-E		SLC35D1
		NEK5	GHSR		SLITRK3	HLA-G		SLC35D3
		NELL1	GIMAP1-GIMAP5		SLITRK6	HLF		SLC35E3
		NEURL3	GINS1		SMAD9	HMCES		SLC35F2
		NEUROD1	GINS2		SMAGP	HMGA1		SLC35G1
		NFAM1	GIPR		SMC4	HMGB2		SLC37A2
		NFASC	GIT2		Smc2os	HMGCLL1		SLC37A4
		NFAT5	GJB3		SMCHD1	HMMR		SLC38A1
		NFE2	GJB5		SMIM1	HNMT		SLC39A4
		NFE2L2	GJC1		SMYD1	HNRNPA0		SLC39A14
		NFIL3	GJD2		SNAP25	HNRNPF		SLC3A1
		NFKBIA	Gk		SNAP47	HNRNPM		SLC40A1
		NID2	GLA		SNAP91	HOMER2		SLC44A4
		NINJ1	GLB1		SNCA	HOOK1		SLC46A1
		NIPA2	GLB1L2		SNCG	HOXA5		SLC47A1
		NIPAL1	GLI3		Snhg9	HP		SLC4A1
		NIPAL3	GLIPR1		Snhg12	HPD		SLC4A4
		NKX2-2	GLIPR2		SNN	HPF1		SLC4A5
		NKX3-2	GLIS1		SNPH	HPN		SLC4A7
		NKX6-1	GLIS3		SNRPN	HPS3		SLC51A
		NLGN2	GLMP		SNURF	HPS5		SLC51B
		NLRC4	GLO1		SNX20	HPSE		SLC52A2
		NLRP1	GLOD5		SOGA3	Hrc		SLC5A1
		NLRP3	GLP1R		SOX11	HRH2		SLC5A7
		NLRP12	GLRA1		Sp100	HS3ST3A1		SLC5A9
		Nlrp1a	GLRB		SP110	HSBP1L1		SLC5A11
		NME2	GLRX		SP140	HSD17B2		Slc5a4a
		NME5	GLT1D1		SPATS1	HSD17B6		Slc5a4b
		NMNAT2	GLTP		SPHKAP	HSD17B7		SLC6A3
		NNMT	Gm826		SPI1	HSD17B12		SLC6A8
		NOD1	Gm1070		SPIB	HSD17B13		SLC6A19
		NOD2	Gm1123		SPINK4	HSH2D		SLC6A20
		NOL4	Gm2061		SPN	HSPA13		Slc6a20b
		NOS1	Gm2155		SPOCK2	HSPA12B		SLC7A7
		NOS2	Gm2174		SPOCK3	HSPA1A/HSPA1B		SLC7A9
		NPC2	Gm2389		SPRN	HSPB1		Slc7a15
		NPL	Gm2420		SQLE	HSPB6		SLC9A2
		NPNT	Gm3294		SRGAP3	HSPB8		SLC9A3
		NPTX1	Gm3830		Srgn	HTR7		SLC9B2
		NPTXR	Gm4275		SRPK3	HTRA2		SLCO2B1
		NQO2	Gm4419		SRRM4	HTRA3		SLITRK6
		NR1H3	Gm4791		SSH2	HVCN1		SLPI
		NR2C2	Gm4841		SSTR2	HYKK		SMAD7
		NREP	Gm5124		ST3GAL1	HYLS1		SMAGP
		NRG3	Gm5150		ST6GALNAC5	IAPP		SMIM24
		NRK	Gm5431		ST8SIA4	ICA1		Smlr1
		NRP2	Gm5441		ST8SIA6	ICA1L		SMPDL3B
		NRROS	Gm5532		STAC	ICAM1		SMPX
		NRSN1	Gm5611		STAP1	ICAM2		SNAP91
		NRXN1	Gm5860		STAT1	ICAM5		Snhg7os
		NSG2	Gm5960		STAT4	ICE2		SNRNP25
		NTF3	Gm6034		STAU2	ICOS		SNRNP35
		NUDT11	Gm6377		STK4	ICOSLG/LOC102723996		SNX7
		NUF2	Gm6741		STK10	ID2		SNX9
		NUSAP1	Gm6793		STK17B	IDH2		SNX20
		NWD2	Gm6916		STK32A	IDI1		SOAT2
		Nxpe5	Gm7334		STMN2	IDO1		SORD
		OAS1	Gm7582		STMN3	IDS		SOSTDC1
		OAS2	Gm7592		STMN4	IER5		SOWAHB
		OAS3	Gm7598		STRC	IFI30		SOX10
		OASL	Gm7628		STX1B	IFI35		SP5
		Oasl2	Gm7729		STXBP1	IFI44		SP140
		OAT	Gm8093		Sult2a8	Ifi47		SPA17
		OAZ3	Gm8439		SULT4A1	Ifi27l2a/Ifi27l2b		SPAG5
		OBP2A	Gm8752		SUN2	IFIT1		SPC25
		OFCC1	Gm8953		SUSD3	IFITM2		SPI1
		OGDHL	Gm8980		SV2A	Ifitm6		SPINK4
		OGFRL1	Gm9726		SV2C	IFNGR2		SPNS2
		OLFML2B	Gm9776		SVOP	IFNLR1		SPOCK1
		OLR1	Gm9828		SWAP70	IFRD1		SPP1
		OMG	Gm9843		SYBU	IFT46		Spr-ps1
		ONECUT1	Gm9996		SYCE1	IFT57		SPRN
		Oosp1	Gm10069		SYCN	IFT74		Sprr2a3
		ORAI1	Gm10134		SYK	IFT81		Sprr2a1/Sprr2a2
		ORC1	Gm10369		SYN1	IFT88		SPTLC2
		Orm1 (includes others)	Gm10421		SYN2	IGF1		SRI
		OSM	Gm10433		SYNDIG1L	IGF2		SRRM4
		OSR1	Gm10545		SYNGR1	IGFALS		SRXN1
		OSTF1	Gm10570		SYNGR3	IGFBP2		ST14
		OTOA	Gm10637		SYNPO2	IGFBP3		ST3GAL4
		OVOL3	Gm10642		SYNPR	IGFBP5		ST3GAL6
		P2RX4	Gm10649		SYP	IGFBP6		ST8SIA6
		P2RY2	Gm10680		SYT1	Ighd		STAC
		P2RY6	Gm10693		SYT2	Ighe		STAP2
		P2RY14	Gm10709		SYT4	IGHG1		STEAP3
		P4HA1	Gm10827		SYT5	Ighg2c		STK10
		P4HTM	Gm10851		SYT9	Ighj1		STK17B
		PACSIN1	Gm10941		SYT10	Ighj2		STK32A
		PACSIN2	Gm11131		SYT11	Ighj3		STK32B
		PADI2	Gm11520		SYT17	IGHM		STMN2
		PADI4	Gm11525		TAC1	Ighv1-2		STYK1
		PAH	Gm11581		TAGAP	Ighv1-4		SULF2
		PAMR1	Gm11639		TAGLN3	Ighv1-5		SULT1B1
		PANX2	Gm11769		TAP1	Ighv1-7		Sult1d1
		PAPPA2	Gm11787		TBC1D4	Ighv1-9		SULT2B1
		PARD3B	Gm11789		TBC1D16	Ighv1-12		Sult6b2
		PARP3	Gm11946		TBC1D10C	Ighv1-15		SUN3
		PARP6	Gm12000		TBX20	Ighv1-18		SV2C
		PARP9	Gm12216		TCEAL6	Ighv1-22		SYCP1
		PARP12	Gm12227		Tcf7	Ighv1-23		SYK
		PARP14	Gm12258		TCFL5	Ighv1-25		SYN2
		PARVB	Gm12409		TCOF1	Ighv1-26		SYN3
		PAX6	Gm12589		TCP11L2	Ighv1-28		SYNDIG1
		PBK	Gm12689		TDRKH	Ighv1-30		SYNGR3
		PC	Gm12708		TEC	Ighv1-31		SYP
		PCBD1	Gm12962		TESPA1	Ighv1-32		SYPL2
		PCBP3	Gm13420		TF	Ighv1-33		SYT1
		PCDHA1	Gm13427		TFAP2B	Ighv1-34		SYT6
		PCDHA2	Gm13431		TFEB	Ighv1-37		SYT12
		PCDHA5	Gm13571		TFEC	Ighv1-39		SYT17
		PCDHA9	Gm13749		TFF2	Ighv1-40		TAC1
		PCDHA10	Gm13832		TGFB1	Ighv1-42		TACR1
		Pcdhb14	Gm13986		TGFBR2	Ighv1-49		TAF9B
		PCDHGA5	Gm14097		TGIF1	Ighv1-50		TAGLN
		PCK1	Gm14416		TGM1	Ighv1-52		TAGLN3
		PCLO	Gm15201		Tgtp1/Tgtp2	Ighv1-53		TALDO1
		PCNA	Gm15413		TH	Ighv1-55		TANC2
		PCNX2	Gm15425		THEMIS	Ighv1-58		TAP1
		PCOLCE	Gm15429		THEMIS2	Ighv1-59		TAP2
		PCSK1	Gm15496		TIFAB	Ighv1-62		TAS1R2
		PCSK2	Gm15510		TIMD4	Ighv1-63		TBC1D19
		Pcsk2os2	Gm15612		TINAG	Ighv1-64		TBC1D10C
		PCYT1B	Gm15645		TINAGL1	Ighv1-66		TBX3
		PDE11A	Gm15651		TK1	Ighv1-67		Tbx3os2
		PDE5A	Gm15706		TLL2	Ighv1-69		Tdrd12
		PDE6C	Gm15910		TLN2	Ighv1-70		TEK
		PDGFC	Gm15927		TLR1	Ighv1-71		TF
		PDGFD	Gm15931		TLR7	Ighv1-72		TFEB
		PDGFRA	Gm15964		TLR9	Ighv1-74		TFF3
		PDIA2	Gm15987		Tlr11	Ighv1-75		TG
		PDK4	Gm16104		TLX2	Ighv1-76		TGFB1
		PDLIM1	Gm16144		TMC3	Ighv1-77		TGFBI
		PDLIM4	Gm16163		TMC8	Ighv1-78		THBS4
		PDX1	Gm16239		TMCO4	Ighv1-80		Themis3
		PDZD4	Gm16287		TMED3	Ighv1-81		THSD4
		PDZK1IP1	Gm16315		TMED6	Ighv1-82		THSD7B
		Peak1os	Gm16551		Tmed11	Ighv1-84		TIMP1
		PEG3	Gm16638		TMEFF1	Ighv1-85		TINAG
		PET100	Gm16685		TMEFF2	Ighv1-21-1		TKFC
		PET117	Gm16867		TMEM74	Ighv1-62-2		TKT
		PF4	Gm17029		TMEM100	Ighv1-62-3		TLCD2
		PFKFB2	Gm17484		TMEM114	Ighv10-1		TLDC2
		PFKFB3	Gm17690		TMEM123	Ighv11-1		Tlr12
		PFKFB4	Gm17767		TMEM130	Ighv11-2		TM4SF5
		PFKL	Gm18190		TMEM154	Ighv12-3		TM4SF20
		PFN2	Gm18666		TMEM169	Ighv14-1		TM6SF2
		PGAM1	Gm18733		TMEM179	Ighv14-2		TMC3
		PGAM2	Gm19557		TMEM202	Ighv14-3		TMC5
		Pgap2	Gm19684		TMEM243	Ighv14-4		TMC8
		PGC	Gm19744		TMEM132C	Ighv15-2		TMCO4
		PGD	Gm20186		TMEM151A	Ighv2-2		TMEM19
		PGK1	Gm20319		TMEM178B	Ighv2-4		TMEM37
		Pgk1-rs7	Gm20513		Tmem181c-ps	Ighv2-5		TMEM54
		PGR	Gm20515		TMEM200A	Ighv2-6		TMEM72
		PHACTR1	Gm20559		TMEM200C	Ighv2-6-8		TMEM82
		PHF11	Gm20604		TMEM38A	Ighv2-9-1		TMEM89
		PHLDB2	Gm20619		TMEM59L	Ighv3-1		TMEM98
		Phxr4	Gm20652		TMEM63C	Ighv3-3		TMEM100
		PI16	Gm20658		TMEM86A	Ighv3-6		TMEM139
		PIANP	Gm21370		TMOD1	Ighv3-8		TMEM154
		PID1	Gm21762		TMOD3	Ighv4-1		TMEM171
		PIK3R5	Gm21985		TMPRSS11D	Ighv5-2		TMEM179
		PIK3R6	Gm26533		Tmsb4x (includes others)	Ighv5-6		TMEM236
		PILRA	Gm26559		TNF	Ighv5-9		TMEM243
		PILRB	Gm26614		TNFAIP3	Ighv5-12		TMEM253
		PIM1	Gm26615		TNFAIP8	Ighv5-15		TMEM258
		PIP5K1B	Gm26641		TNFAIP8L2	Ighv5-16		TMEM106A
		PITPNA	Gm26703		TNFRSF18	Ighv5-17		TMEM120A
		PITPNM2	Gm26788		TNFRSF13B	Ighv5-9-1		TMEM150B
		PITPNM3	Gm26881		TNFRSF13C	Ighv6-3		Tmem181c-ps
		PITX1	Gm26891		TNFRSF1B	Ighv6-6		TMEM229A
		PIWIL2	Gm27222		TNFSF11	Ighv7-1		TMEM30B
		PKHD1	Gm28876		TNIP1	Ighv7-3		TMEM41A
		PKHD1L1	Gm29266		TP53	Ighv8-2		TMEM45B
		PKM	Gm29371		TP53I11	Ighv8-4		TMEM86A
		PKP4	Gm29609		TP53INP2	Ighv8-5		TMEM86B
		PLA1A	Gm29642		TPPP3	Ighv8-8		TMOD1
		PLA2G7	Gm32200		Trac	Ighv8-11		TMPRSS2
		PLA2G15	Gm32540		TRAF1	Ighv9-1		TMPRSS4
		PLA2G1B	Gm33370		TRAF4	Ighv9-2		TMPRSS15
		Pla2g2a	Gm44066		TRAF5	Ighv9-3		TNFAIP3
		PLA2G2F	Gm14419 (includes others)		TRAF3IP3	IGKC		TNFAIP8L2
		PLA2G4A	Gm15583/Zbed4		Traj42	Igkv1-88		TNFRSF8
		PLAC8	GM2A		TRAM1L1	Igkv1-99		TNFRSF13C
		PLAG1	GMFG		TRAT1	Igkv1-110		TNFSF4
		PLAT	GMIP		Trav16	Igkv1-117		TNFSF11
		PLAU	GML		Trav17	Igkv1-122		TNFSF13
		PLAUR	GMNN		Trav11d	Igkv1-131		TNFSF18
		PLBD1	GMPR		Trav12-2	Igkv1-132		Tnfsf13os
		PLCB3	GNA13		Trav12n-2	Igkv1-133		TNIP1
		PLCB4	GNA15		Trav12n-3	Igkv1-135		TNNT2
		PLCG1	GNAI1		Trav13-4-dv7	Igkv10-95		TNS4
		PLCG2	GNAO1		Trav14-2	Igkv10-96		Tnxa
		PLCXD3	GNAS		Trav14-3	Igkv11-106		TP73
		PLD4	GNAT1		Trav14n-1	Igkv12-40		TPH1
		PLEK	GNAT2		Trav16n	Igkv12-41		TPH2
		PLEKHA4	GNAZ		Trav3-1	Igkv12-44		TPI1
		PLEKHD1	GNB3		Trav3d-3	Igkv12-46		Tpm1
		PLEKHH1	GNG3		Trav5-4	Igkv12-47		TPMT
		PLEKHO1	GNG4		Trav6-2	Igkv12-89		TPPP3
		PLEKHO2	GNG10		Trav6-3	Igkv13-84		TPRN
		PLIN2	GNGT2		Trav6-7-dv9	Igkv13-85		TPSG1
		PLK1	GNL3L		Trav6n-7	Igkv14-100		TRADD
		PLK4	GNPDA1		Trav7-2	Igkv14-111		Trav10n
		PLK5	GNPTG		Trav8-1	Igkv14-126		Trav12-1
		PLOD1	GOLGA3		Trav9-4	Igkv15-103		Trav15-1-dv6-1
		PLOD3	GOLGA4		Trbc1	Igkv16-104		Trav4-2
		PLPPR1	GOLGA7B		Trbc2	Igkv19-93		Trav7d-3
		PLPPR4	GOLGB1		Trbv1	Igkv2-109		Trav9d-4
		PLTP	GP6		Trbv4	Igkv2-116		Trbv1
		PLXDC2	GPA33		Trbv14	Igkv3-1		TREH
		Plxna4os1	GPATCH3		Trbv15	Igkv3-2		TREX1
		PLXNB1	GPC4		Trbv17	Igkv3-3		TRHDE
		Pmaip1	GPD1		Trbv19	Igkv3-4		TRIM15
		PMF1/PMF1-BGLAP	GPER1		Trbv29	Igkv3-5		TRIM31
		PMP22	GPLD1		Trbv31	Igkv3-8		TRIM38
		PNLIP	GPNMB		Trbv12-1	Igkv3-9		TRIM40
		PNLIPRP1	GPR15		Trbv12-2	Igkv3-10		TRPA1
		PNLIPRP2	GPR18		Trbv13-2	Igkv3-11		TRPC7
		PNMA1	GPR21		Trbv13-3	Igkv3-12		TRPM2
		PNP	GPR22		Trdv1	Igkv4-50		TRPM4
		PODXL2	GPR27		TREML2	Igkv4-53		TRPM5
		POMP	GPR33		Treml4	Igkv4-55		TSGA10
		PON1	GPR35		TREX1	Igkv4-57		TSKU
		PON2	GPR45		Trgv2	Igkv4-58		TSPAN8
		PON3	GPR55		TRIM5	Igkv4-59		TSPAN10
		POU2F1	GPR63		TRIM7	Igkv4-60		TSPAN18
		POU3F2	GPR65		TRIM9	Igkv4-61		TSSK2
		Pou6f2	GPR84		TRIM14	Igkv4-62		TTC39C
		PPA1	GPR88		TRIM55	Igkv4-63		TTC7A
		Ppbp	GPR119		TRIM59	Igkv4-68		TTLL2
		PPEF2	GPR132		TRIM67	Igkv4-70		TTYH1
		Ppfia4	GPR141		Trim12a	Igkv4-71		TTYH3
		PPIB	GPR142		Trim30a/Trim30d	Igkv4-72		TUB
		PPIL1	GPR146		Trim30b	Igkv4-73		TUBA1C
		PPIL6	GPR152		Trim30c	Igkv4-74		TUBAL3
		PPL	GPR158		TRIM6-TRIM34	Igkv4-77		TUBB3
		PPM1E	GPR160		TRNP1	Igkv4-79		TUBB2B
		PPM1L	GPR161		TRO	Igkv4-80		TXN
		PPP1R18	GPR171		Trpc2	Igkv4-86		TXNRD1
		PPP1R26	GPR173		TRPC3	Igkv4-90		TYMP
		PPP1R1A	GPR179		TRPC5	Igkv4-91		Uba52
		PPP1R3C	Gpr137b-ps		TRPC7	Igkv4-92		UBALD2
		PPP1R9A	GPRASP1		TSPAN32	Igkv4-57-1		UBD
		PPT2	Gprasp2		TSPYL4	Igkv5-43		UBE2L6
		PRAM1	GPRASP3		TTBK1	Igkv5-45		UCHL1
		PRC1	GPRC5C		TTBK2	Igkv5-48		UCP2
		PRCP	GPRC6A		TTC8	Igkv6-14		UGCG
		PRDX1	GPRIN1		TTC9	Igkv6-15		UGDH
		PRDX4	GPSM1		TTC7A	Igkv6-20		UGT1A1
		PRDX5	GPSM3		TTC9B	Igkv6-23		UGT1A4
		PRELID1	GPX1		TTL	Igkv6-25		UGT1A6
		PREPL	GPX3		TTLL7	Igkv6-32		Ugt1a7c
		PRF1	GPX7		TTN	Igkv8-24		UGT1A9 (includes others)
		Prg4	Gramd1c		TTYH1	Igkv8-27		UGT2A3
		PRIM2	GRAP		TTYH3	Igkv8-30		UGT2B7
		PRKAA2	GRB7		TUB	Igkv8-34		UGT2B10
		PRKAR1B	GRB14		TUBA1A	Igkv9-119		UGT2B28
		PRKCA	GRHL1		TUBB3	Igkv9-120		UNC119
		PRKCD	GRHL3		TUBB2A	Igkv9-124		UNC5B
		PRKCE	GRIA1		TUBB2B	Igkv9-129		UNC5CL
		PRKCZ	GRIA2		TUBB4A	Iglc1		UNC93A
		PRKD1	GRIA3		TXK	Iglc2		UNC93B1
		PRKX	GRIA4		TYROBP	Iglc3		Uox
		PRLR	GRID1		UBA7	Iglv1		UQCRC1
		PROB1	GRIK5		UBASH3A	Iglv3		UQCRFS1
		PROCR	GRIN1		UBD	IGSF6		USE1
		PROK2	GRIN2C		UCHL1	IGSF11		USH1C
		PROM1	GRIP1		UCN3	Igtp		USP2
		PROS1	GRK6		UGT1A4	IKBIP		UTF1
		PROX1	GRM4		Ugt1a7c	IKBKB		VASP
		PRPF40B	GRM7		UGT2B7	IKBKE		VAT1L
		PRPS1	GRN		UGT2B10	IKZF1		VAV2
		Prr13	GRPR		UGT2B17	IKZF2		VCAM1
		PRR5L	GSAP		UGT2B28	IKZF3		VIL1
		PRSS1	GSC		UNC79	IL10		VILL
		PRSS2	GSDMC		UNC13A	IL16		VIP
		PRTN3	GSDMD		UNC13B	IL21		VMP1
		PRUNE2	GSE1		UNC13D	IL27		VNN1
		PSAP	GSPT2		UNC93B1	IL10RA		VPS37B
		PSAT1	GSR		UQCC2	IL11RA		VSTM5
		Psg16	Gsta4		USP13	IL12A		VWCE
		PSMB3	GSTA5		USP25	IL12RB1		WAS
		PSMB8	Gstm3		USP29	IL17D		WIPF3
		PSMB9	GSTO1		UTF1	IL17RA		Wt1os
		PSMB10	GSTP1		VASP	IL18BP		XCR1
		PSME1	Gstt3		VAT1L	IL18R1		XDH
		PSME2	Gstt4		VAV1	IL18RAP		XKR4
		PSRC1	GSTZ1		VAV2	IL1B		XKR9
		PSTPIP1	GTF2H1		VCAM1	IL1R1		Xlr3d-ps
		PSTPIP2	GTSE1		VGF	IL1RN		Xlr5a (includes others)
		PTAFR	GUCA1A		VILL	IL21R		XRRA1
		PTF1A	GUCA2A		VIP	IL27RA		XYLB
		PTGDS	GUCD1		Vmn2r88 (includes others)	IL2RB		ZBED6
		PTGER2	GUK1		VPREB3	IL2RG		ZBTB32
		PTGER4	GUSB		VRK2	IL4I1		ZBTB7B
		PTGES	Gvin1 (includes others)		VSIG4	IL4R		ZC3H12A
		PTGIR	GXYLT2		VSIR	IL5RA		ZCCHC12
		PTGIS	GYPC		VSNL1	IL7R		ZDHHC9
		PTGS1	GYS2		VSTM2L	IL9R		ZFP36
		PTGS2	GZMA		VWC2L	ILDR1		Zfp568
		PTPN1	Gzmb		WAS	IMPA2		ZFPM1
		PTPN4	Gzmc		WDFY4	IMPDH2		ZMAT4
		PTPN12	4930474H06Rik		WDR27	INCENP		ZNF296
[truncated: 2,914 more rows]
