# Supplementary material for: Moderate beta-cell ablation triggers synergic compensatory mechanisms even in the absence of overt metabolic disruption
Source: Commun Biol. 2024 Jul 9;7:833. doi: 10.1038/s42003-024-06527-5 (PMC11233560; doi:10.1038/s42003-024-06527-5)
Supplement: Supplementary file 5 — Supplementary Data 2 [file 42003_2024_6527_MOESM5_ESM.xlsx]

## Sheet: Fig1
Fig 1a
	CTRL			3dpa			5dpa			10dpa			30dpa			10wpa
	83.5216	115.05	101.429	69.4625	100.53	123	61.5109	55.0918	19.8728	39.6423	36.0033	61.1668	37.9805	63.8918	41.8102	31.0616	79.6788	44.2738
Fig 1b
	WPA	DT1	DT2	DT3	DT4	DT5	DT6	DT7	DT8	DT9	DT10	CTRL1	CTRL2	CTRL3	CTRL4	CTRL5	CTRL6	CTRL7	CTRL8	CTRL9	CTRL9	CTRL10
	0	6.8	8	7.2	9.3	7.7	6.5	10.5	9.5	6.1	9.3	8.1	6.9	9.2	8	7.6	7	8.4	9.6	9.6	8.2
	0.33	7.7	8.8	8.7
	0.66	7.6	8.6	8.1	7.2	8	6.3	11.1	7.3	8.3	9.2	6.6	5.5	9.2	7.2	7.9	8.2	7.4	8.4	7.6	12.9
	1	6.6	9.4	6.3	8	9.2	7.9	8.3	8.1	13.3	11.1	7.2	6.7	7.4	6.2	7	5.2	8.9	6.7	7.6	11.9
	1.5	7.7	8.4	10.7	9.5	5.1	8.6	7	10.6	6.5	10.7	8	9.7	7.1	9	7.6	9.3	8.3	7.3	6.8	8
	2	7.2	8.9	8.6					8.6	7.2	9.1							8.9	7.2	7	9
	2.5	10.1	7.7	9.7	8.1	8.1	9.3	7.7	7.6	9.6	7.7	9.6	6.2	8.3	6.7	8.3	6.9	6.7	6.5	7.1	8.6
	3	8.6	7.8	6.7					7.9	11.2	11.7							8.2	5.4	7	10.3
	3.5	7.1	6.6	10.1	8.8	9.4	10.3	7.9	10.7	9	11.1	8.7	6.7	8.7	6.3	7.7	5.8	8.7	8.3	6.6	7.8	8.3
	4	9.8	9.5	9.7	12.1	6.1	9.7	9.6	8.2	9	8.3	10.9	7.3	9.6	7.6	7.8	6.5	8.3	7.3	8.4	6.5	8.3
	4.5	6.7	9.1	9.1	8.9	8.3	8.8	10	8.4	7.8	8.9	6.1	5.8	9.3	8.3	7.9	6.4	7.9	7.9	6.6	6.1	10.5
	5	5.9	7.4	7.9	12.2	7.4	7.8	7.7	9.7	7.5	9.8	7.1	5.9	7.1	6.5	7.9	5.4	7.8	10.8	7.2	6.4	10.7
	5.5	12.1	7.8	8.4	11.2	7.8	6.9	7.3	8.9	10.6	8.9	6.4	7.1	9.7	7.8	8.4	6.3	7.1	8.4	5.2	7.1	7.9
	6	8.8	8.4	7.4	9.3	6.4	6.8	8.3	7.2	8.3	8.3	10.1	7.4	7.7	7	9.2	7.3	8.5	8.4	6.9	7.2	7.4
	7	10.3	7.6	7.7	8.9	9.6	8.1	7.1	9.1	7.9	7.9	7.1	6.7	8.3	6	4.3	4.4	6.7	7.6	6.6	5.7	7.4
	7.5	6.7	6.6	6.7	7.4	5.8	7.1	6.1	8.8	6.5	7.4	7.1	8.3	7.9	6.6	7.2	7.7	7.2	7.2	7.3	7.3	7.6
	8	6.9	7.7	8.8	8.6	6.6		6.7	7.9	7.6	6.9	6.8	7	7.8	6.4	5.7	6.6	8.5	8.7	7.3	7.7
	9	9.4	6.9	8.2	8.2	9.9	7.3	8.1	7.3	7.1	9.5	8.4	6.9	8.9	9.7	6.9	8	7.8	7.6	6.6	8.5
	10	9.2	8.5	9.9	8.3	11.3	10.4	8.9	8.7	7.4	9.1	10.1	11	9.2	10.2	9.4	11.3	9.8	6.6	6.7	9.3
Fig 1c
		DT1	DT2	DT3	CTRL1	CTRL2	CTRL3	CTRL4		AUC
	0	4.9	5	4.9	5.1	5.2	5.5	5.8			Total Area	DT	CTRL			DT	CTRL
	5	10.3	12	11.3	13.9	18.9	8.6	9.8			mouse 1	1166	1243		mouse 1	300.5	377.5
	10	19	15.6	17.2	14.6		14.3	19.1			mouse 2	1323	1304		mouse 2	424.8	331.8
	15	16.7	17.8	22.8		20.1	12.9	21.9			mouse 3	1546	1172		mouse 3	496.5	287
	20	17.6	19.4	22	16.7	17.7	12	20			mouse 4		1495		mouse 4		465
	30	11.3	18	20.3	17.1	12.8	11.8	20.5
	45	9.5	13.7	17.7	10.7	11.1	10.6	14.5
	60		8.1	12.7	10.2	9.2	10.4	11.2
	75	7.7	8.8	8.4	8.6	8.9	8	8.5
	90	7.4	6.9	8	6.3	7.7	8.6	9.3
	105	7.2	6.7	7.1	6.4	7	8.2	7.7
	120	7.1	6.6	6.7	5.4	6.6	7.3	6.9

## Sheet: Fig2
Fig2b		D5 vs D3
	Pdx1	-1.869
	Nkx6.1	-1.917
	Slc2a2	-1.887
	Nkx2.2	-1.748
	Pax6	-1.977
	Neurod1	-1.858
	Foxa2	-1.872
Fig2c	Ins2	Ins1	Pdx1	Nkx6.1	Mafa	Slc2a2	Nkx2.2	Pax6	Neurod1	Foxa2
	2.444	2.4	2.234	2.586	2.231	2.322	2.349	2.687	2.401	2.578

## Sheet: Fig3
Fig3b		D5 vs D3
	Mki67	1.667
	Foxm1	2.048
	Aurka	1.728
	Pcna	1.638
Fig3d		D30 vs D5
	Mki67	-2.828
	Foxm1	-3.293
	Aurka	-2.273
Fig3 e	NT	3dpa	5dpa	30dpa		Fig 3f	5dpa	10wpa
	0	0	0	0			43.956	48.5075
	0	2.94118	2.7027	0			54.0984	54.9296
	0	0	0	2.5			47.3934	53.913
	0	0	2.85714	0			52.9412	57.0093
	0.44843	0.772201	6.25	0			48.374	41.9118
	2.43902	0	19.3548	0			45.679	48.6111
	0	4.93827	3.44828	0			57.384	54.321
	0	0	4.08163	0			56.4626	49.3827
	0	0	14.2857	0			56.7308	51.9685
	0	0	1.75439	0			51.2821	89.2857
	0	0	0	0			44.1176	50.4
	0	0	0	0			32.3529	53.6585
	0	0	0	4.34783			51.1013	60.8696
	0	0	1.23457	0			77.7778	55.2632
	0	0	0	4.25532			55.5556	58.7413
	0	0	0	3.1746			53.4375	57.2816
	0	0.877193	6.25	0			41.5842	54.4118
	0	1.88679	0	0			55.4726	55.6452
	0	10	0	3.75			49.8638	55.9322
	4.34783	0	4.16667	0			54.878	49.6552
	3.125	0	8.33333	0			56.8266	47.9167
	3.27869	0	0	0			53.7954	50
	0	0	0	0			35.0877	60.396
	0	0	0	0			56.9231	50
	0	0	0	0			43.2927	56.25
	0	0	0	0			37.2222	56.7797
	0	0	7.69231	0			54.2373	54.4776
	1.40845	0	0	0			48.6486	59.5041
	0	0	0	0			43.0233	54.4118
	2.17391	4.34783	0	0			45.3947	59.1463
	0	1.02041	0	0			58.2609
	0	0.598802	0	5.12821			47.8873
	0	0		0			40.8046
	0	0		2.9703			44.0476
	0	1.17647		0			52.2059
	0	3.125		0			43.3962
	0	0		0			57.1429
	0	0		0			50
	0	2.73973		0			54.1322
	0	2		0			45
	1.50376	0		5.12821			50
	0	0		0			45.9677
	0	0		0			46.3415
	1.88679	0		0			45.0549
	2.29885	0		0			56.6265
	0	1.72414		0			53.2258
	0	4.54545		2.27273			41.8919
	0	0		4.7619			42.1053
	9.09091	4.87805		2.7027
	0	0		0
	9.30233	0		6.25
	0	0		3.61446
	4.41176	1.5625		0
	5.47945			3.63636
	2.5974			0
	0			0
	4.83871			3.1746
	1.53846			0
	1.92308			0
	1.19048			5.55556
	0.653595			0
	1.1236			6.0241
	0			3.7037
	2.95858			0
	2.94118			0
	3.44828			0
	3.0303			5.55556
	4.16667			4.54545
	0			2.77778
	0			1.40845
	0			2.27273
	0			0
	0			0.980392
	0			0
	0			4
				0
				0
Fig3i	Mki67	Foxm1	Aurkb
	2.958	2.229	2.489
Fig3j
		D5 vs D0	D5 vs D3
	Cx3cr1	1.988	1.928
	Cd68	1.764	2.449
	Adgre1	1.671	1.814
Fig3k		D3 vs D0	D5 vs D0
	Egr2	44.716	12.577

## Sheet: Fig4
Fig 4b		RC CTRL											HFD CTRL
	WPA	m1	m2	m3	m4	m5	m6	m7	m8	m9	m10	m11	m1	m2	m3	m4	m5	m6	m7	m8	m9	m10
	0	8.1	6.9	9.2	8	7.6	7	8.4	9.6	9.6	8.2	8.3	8.1	6.9	9.2	8	7.6	7	8.9	8.6	9.7	10.9
	0.66	6.6	5.5	9.2	7.2	7.9	8.2	7.4	8.4	7.6	12.9	8.1	6.7	8.5	6.6	9	8.4	8.8	8.7	7	4.9	7.9
	1	7.2	6.7	7.4	6.2	7	5.2	8.9	6.7	7.6	11.9	7.5	6.8	8.6	6.7	8	6.7	8.2	8.3	9	8.2	6.2
	1.5	8	9.7	7.1	9	7.6	9.3	8.3	7.3	6.8	8	8.1	7.4	8.7	6.6	10	6.3	8.5	7.6	7.5	6.1	8.5
	2							8.9	7.2	7	9	8							8.3	7.2	6.7	7.6
	2.5	9.6	6.2	8.3	6.7	8.3	6.9	6.7	6.5	7.1	8.6	7.5	7.2	7.2	8.4	9.2	9.2	8.4	7.8	7.3	6.7	8.1
	3							8.2	5.4	7	10.3	7.7							9.2	7.9	6.1	8.5
	3.5	8.7	6.7	8.7	6.3	7.7	5.8	8.7	8.3	6.6	7.8	8.3	8.7	9.2	7	9	9.2	9.3	8.3	8.6	7.8	6.1
	4	10.9	7.3	9.6	7.6	7.8	6.5	8.3	7.3	8.4	6.5	8.3	8.3	6.8	6.8	9.2	10.5	8.4	7.6	6.6	7.8	6.9
	4.5	6.1	5.8	9.3	8.3	7.9	6.4	7.9	7.9	6.6	6.1	10.5	7.9	6.3	8.2	8.1	8.4	9	10	8.5	6.4	6.3
	5	7.1	5.9	7.1	6.5	7.9	5.4	7.8	10.8	7.2	6.4	10.7	7.8	8.1	7.1	7.1	7.9	6.6	9.6	8.4	7	7.5
	6	6.4	7.1	9.7	7.8	8.4	6.3	7.1	8.4	5.2	7.1	7.9	7.1	7	11.4	7	6.6	8.9	8.1	9.4	8.1	7.4
	6.5	10.1	7.4	7.7	7	9.2	7.3	8.5	8.4	6.9	7.2	7.4	8.5	9.3	6.8	7.8	9.7	9.2	7.6	8.1	6.6	8
	7	7.1	6.7	8.3	6	4.3	4.4	6.7	7.6	6.6	5.7	7.4	6.7	8.6	6.6	6.6	6.7	7.8	6.8	7.9	7.2	7.3
	7.5	7.1	8.3	7.9	6.6	7.2	7.7	7.2	7.2	7.3	7.3	7.6	7.2	5.9	6.5	7.2	9.1	8.3	7.7	8.9	6.7	6.2
	8	6.8	7	7.8	6.4	5.7	6.6	8.5	8.7	7.3	7.7	7.3	5.4	5.7	7.3	6.4	8.3	7.3	8.6	8.4	6.7	6.7
	9	8.4	6.9	8.9	9.7	6.9	8	7.8	7.6	6.6	8.5	7.9	6.8	8.8	9.3	9.9	8.9	8.8	8.6	7.9	7.2	7.7
	10	10.1	11	9.2	10.2	9.4	11.3	9.8	6.6	6.7	9.3	9.4	8.4	9.4	9.4	8.1	8.2	6.8	8.2	8.1	6.5	6.8
	AUC	RC CTRL	HFD CTRL
		79.2	74.53
		73.49	80.06
		83.84	76.95
		76.04	83.03
		74.82	81.2
		70.99	83.05
		81.01	82.92
		80.71	81.84
		69.54	70.62
		79.35	73.05
		RC DT										HFD DT
Fig 4c	WPA	m1	m2	m3	m4	m5	m6	m7	m8	m9	m10	m1	m2	m3	m4	m5	m6	m7	m8	m9	m10	m11
	0	6.8	8	7.2	9.3	7.7	6.5	10.5	9.5	6.1	9.3	7.1	8.4	7.4	8.3	8.7	9.8	11.2	7.6	9.1	8.2	8.9
	0.33	7.7	8.8	8.7								6.9	7.2	5.6
	0.66	7.6	8.6	8.1	7.2	8	6.3	11.1	7.3	8.3	9.2	7.6	7.2	5.7	8.6	6.7	8.5	7.4	7.7	7.7	7.6	6.9
	1	6.6	9.4	6.3	8	9.2	7.9	8.3	8.1	13.3	11.1	10.7	8.6	8.8	9.5	10.1	7.1	8.2	8.7	9.1	7.7	7.7
	1.5	7.7	8.4	10.7	9.5	5.1	8.6	7	10.6	6.5	10.7	9.8	7.7	8.5	6.8	9.1	11.2	9.6	11.2	9.6	8.9	10.2
	2	7.2	8.9	8.6					8.6	7.2	9.1	12.4	11.6	11.8					8	8.4	10.2	7.9
	2.5	10.1	7.7	9.7	8.1	8.1	9.3	7.7	7.6	9.6	7.7	7.6	9.4	9.6	9.1	11.2	10.7	10.3
	3	8.6	7.8	6.7					7.9	11.2	11.7	10.2	8.1	8.8					6.8	9.1	9.4	8.7
	3.5	7.1	6.6	10.1	8.8	9.4	10.3	7.9	10.7	9	11.1	10.4	8.1	10.8	8.4	8.8	8.7	9	10.1	11.3	7.4	8.9
	4	9.8	9.5	9.7	12.1	6.1	9.7	9.6	8.2	9	8.3	9.1	7.3	9.7	6.7	9.3	9	9.9	6.8	8.1	8.3	8.6
	4.5	6.7	9.1	9.1	8.9	8.3	8.8	10	8.4	7.8	8.9	6.7	8.7	9.2	8.5	10.2	9.2	7.6	7.9	8.1	9.4	8.4
	5	5.9	7.4	7.9	12.2	7.4	7.8	7.7	9.7	7.5	9.8	12.4	8.7	7.3	9.9	9.9	9.1	8.3	8.8	10	8.2	7.8
	6	12.1	7.8	8.4	11.2	7.8	6.9	7.3	8.9	10.6	8.9	9.8	8.6	8.4	11.7	8.9	7.6	7.9	6.9	10.4	8.6	7.9
	6.5	8.8	8.4	7.4	9.3	6.4	6.8	8.3	7.2	8.3	8.3	6.2	7	8.4	9.3	7.9	7.4	7.7	9.1	11.1	8.9	7.8
	7	10.3	7.6	7.7	8.9	9.6	8.1	7.1	9.1	7.9	7.9	10.1	8.7	8.2	9.9	9.2	8.4	11.3	7.8	10.6	7.7	8.4
	7.5	6.7	6.6	6.7	7.4	5.8	7.1	6.1	8.8	6.5	7.4	8.2	8.1	8.3	9.7	8.1	7.1	10.2	8.3	7.7	8.4	7.4
	8	6.9	7.7	8.8	8.6	6.6		6.7	7.9	7.6	6.9	10.6	8.3	7.8	9.8	8.3	7.4	6.9	8.1	7.1	6.7	8.3
	9	9.4	6.9	8.2	8.2	9.9	7.3	8.1	7.3	7.1	9.5	10.9	10.9	7.4	10.8	10.3	7.9	7.9	8.7	9.8	7.8	8.8
	10	9.2	8.5	9.9	8.3	11.3	10.4	8.9	8.7	7.4	9.1	9.7	8.3	9.6	9.2	9.8	8.3	10.6	8.9	11.1	7.5	7.5
	AUC	RC DT	HFD DT
		81.14	96.39
		78.56	83.88
		87.35	84.84
		92.55	91.03
		78.53	90.71
		81.49	86.02
		80.5	87.97
		89.19	87.59
		80.95	95.58
		93.23	80.64
			84.35
Fig 4d
		RC CTRL				HFD CTRL				RC DT			HFD DT
	0	5.1	5.2	5.5	5.8	5.8	5.6	4.4	5.6	4.9	5	4.9	6.8	9	6.4	6
	5	13.9	18.9	8.6	9.8	7.7	9.4	7.7	8.3	10.3	12	11.3	13.3	19	7.3	10.1
	10	14.6	19	14.3	19.1	11	19.9	11.2	11.2	19	15.6	17.2	13.6	21	20.5	14.4
	15	15	20.1	12.9	21.9	14.7	27	12.8	13.5	16.7	17.8	22.8	27.5	28.2	22.4	15.4
	20	16.7	17.7	11	20	18.2	28.3	17.4	15.6	17.6	19.4	22	24.8	27.8	21.6	17
	30	17.1	12.8	11.8	20.5	21.6	31.1	19.3	13.2	11.3	18	20.3	21	26	17	16.2
	45	10.7	11.1	10.6	14.5	18.4	23.8	15.2	10.3	9.5	13.7	17.7	15	25.6	13.1	10.8
	60	10.2	9.2	10.4	11.2	11.5	23.6	12.2	9.9	8	8.1	12.7	12.3	18.9	11.1	10.6
	75	8.6	8.9	8	8.5	10.5	18.2	10.6	9	7.7	8.8	8.4	8	14.1	10.1	9.3
	90	6.3	7.7	8.6	9.3	8.6	11	8.9	8.5	7.4	6.9	8	8	12.8	9.8	7.8
	105	6.4	7	8.2	7.7	7.3	11	8.6	10.9	7.2	6.7	7.1	9.8	11.2	5.8	7.6
	120	5.4	6.6	7.3	6.9	7.5	9.7	7	8.5	7.1	6.6	6.7	8.9	10.9	8	7.9
	AUC	RC CTRL				HFD CTRL				RC DT			HFD DT
		1243	1304	1165	1495	1489	2283	1426	1254	1166	1323	1546	1601	2218	1450	1295
Fig 4f		HFD vs RC
	Mki67	8.362
	Foxm1	4.445
	Aurka	3.978
	Pcna	2.417
	TP53	1.925
	Myc	1.689
Fig 4g	Ins1	Ins2	Pdx1	Nkx6.1	Neurod1	Pax6	Foxa2	Foxa3
	-3.338	-2.991	-1.94	-2.378	-1.871	-1.941	-1.925	-2.005
	Slc2a2	-2.425
	Pcsk1	-2.927
	Pcsk2	-2.004

## Sheet: Fig5a-b
Fig5a
	0			50 mg/kg			75mg/kg			100mg/kg
	99	90	114	125	104	73	37	43	71	26	65	49
Fig 5b
	DPA	untreated				50mg/kg				75mg/kg			100mg/kg
	0.5	6.9	10.5	7.6	7.5	7.6	7.7	6.3	7	7.2	5.8	5.3	6.9	6.7	6.6	5.9
	1.5	8.3	8.1	8.1	9.4	7.5	8.9	8.7	6.8	6.9	7.3	7.6	7.4	6.6	9.2	6.2
	3	8.1	8.7	7.1	8.1	6.9	8.3	6.8	7.8	7.5	7.7	6.4	7.3	9.6	6.3	9.9
	7	7.2	8	5.6	7.2	6.6	9.8	6.4	6.8	8.9	7.2	6.2	6.3	7.9	8.5	9.6
	10	7.3	7.1	6.2	8.5	9.2	9.4	7.4	6.2	7.4	7.6	8.3	7.2	7.1	7.1	5.9
	14	6.6	8.6	6.9	8.6	9.7	9.9	8.4	7.8	10.1	8.6	8.1	7.1	7.8	8.1	5.8
	17	7.2	8.1	7.7	7.8	8	7.6	7.7	7.2	9.4	7.6	7.1	6.2	8.2	7.4	6.8
	20	9	6.9	7.6	6.9	7.3	6.6	6.9	6.9	8.8	8.9	8.3	7.2	8.2	8.8	7.6
	24	6.9	10.2	6.9	9.9	8.6	10	9.1	6.3	9.9	8.3	6.8	6.8	6.3	6.2	8.8
	27	8.9	9.9	8.2	9.1	7.2	10	8.3	9.9	8.3	9.3	10.5	8.2	7.1	8.4	7.9
	ipGTT	SD + STZ 75mg			SD CTRL
	0	5.9	3.6	3.7	5.1	5.2	5.5	5.8
	5	11.5	8.6	9.8	13.9	18.9	8.6	9.8
	10	16.7	16.4	21.4	14.6		14.3	19.1
	15	20.4	19.4	21.8		20.1	12.9	21.9
	20	23.6	21.1	21.4	16.7	17.7
	30	30.4	21.1	21.9	17.1	12.8	11.8	20.5
	45	24.4	19.9	16.1	10.7	11.1	10.6	14.5
	60	20.7	14	10.1	10.2	9.2	10.4	11.2
	75	18.9	13.2	10.1	8.6	8.9	8	8.5
	90	14.8	8.7	9.9	6.3	7.7	8.6	9.3
	105	12.6	7.8	9.4	6.4	7	8.2	7.7
	120	11	6.7	8.8	5.4	6.6	7.3	6.9

## Sheet: Fig5c
NT	5dpa	10dpa	20dpa	30dpa	10wpa
4	4	5	2	4	4
4	4	5	4	4	5
6	5	5	5	5	6
7	6	5	5	5	7
7	6	6	5	5	8
8	6	7	6	6	9
8	7	7	6	6	9
8	7	8	6	6	9
8	7	8	7	7	12
8	8	8	7	7	12
9	8	9	9	7	12
10	8	9	9	7	14
11	9	9	9	7	14
11	9	10	10	8	15
11	9	10	10	8	15
11	9	10	11	9	16
11	10	11	11	9	16
12	11	11	11	9	18
12	11	11	12	9	18
12	11	13	12	10	19
13	11	13	12	10	20
13	11	13	14	10	20
13	11	13	14	10	22
14	12	13	15	10	23
14	12	13	16	10	23
14	13	14	17	10	24
14	13	14	18	11	25
15	13	15	18	11	27
15	14	16	20	11	27
15	14	17	25	11	28
15	14	17	26	12	29
15	14	17	33	12	29
16	14	17	34	12	30
17	15	17	34	12	34
17	15	18	38	12	35
18	15	19	38	12	35
18	15	19	38	13	36
18	17	19	41	13	41
19	18	20	41	13	43
19	18	20	42	13	44
20	18	20	45	13	45
20	19	21	49	14	48
21	19	22	51	14	50
23	19	23	54	15	58
24	19	23	54	15	64
24	20	26	55	16	66
25	20	28	60	16	67
26	20	28	60	17	69
26	20	29	61	17	71
27	20	30	64	17	73
28	21	31	66	17	87
29	21	34	71	18	93
29	22	34	74	18	106
29	22	34	76	18	121
30	22	36	81	18
31	22	38	83	19
31	25	40	84	19
32	25	40	90	19
32	26	41	91	19
33	29	41	91	20
34	29	41	105	21
34	29	46	106	22
34	31	50	151	23
35	32	55	159	23
35	34	58	189	24
35	34	59	217	25
36	34	60	267	26
36	38	71		27
37	39	75		27
38	39	80		28
38	42	82		28
39	43	89		29
41	45	92		29
42	45	94		29
42	49	94		30
44	49	96		31
45	49	99		31
45	49	105		31
45	50	119		33
47	52	125		35
47	52	127		36
50	52	129		36
50	53	147		37
51	55	159		41
51	56	212		41
52	58	226		41
54	59	230		41
60	59	259		45
61	59	277		47
63	62			47
69	63			48
69	63			48
72	63			51
73	64			52
73	66			52
74	66			53
75	67			54
82	68			57
84	69			58
85	71			58
86	72			59
89	96			65
89	101			65
91	109			66
92	126			66
100	126			73
112	131			75
116	145			75
116	148			82
120	152			89
121	153			89
125	172			90
127	172			98
127	178			109
131	185			110
131	189			118
141	196			133
146	201			136
146	219
155	255
156	289
167	325
170
175
189
198
244
251
298
342
381
413
465

## Sheet: Fig5d
NT	5dpa	30dpa	10wpa
0	0	11.1	1.51515
0	0	0	2.15054
0	0	1.9	0
0.9	0	0	0
1.7	0	0	0
0.7	0	0	1.72414
0	0	0	1.5625
1.4	0	0	2.94118
0	0	7.7	0
0	0	0	0
0	0.653595	8.3	0
0	0	0	0
0	0	3.5	0
0	1.02041	5.9	3.33333
9.1	1.83486	0	4.65116
0	1.08108	0	2.98508
1.2	0	6.7	0
0	0	1.5	4.34783
0.8	0	8.3	0
0	3.0303	0	0
0	1.31579	8.5	0
0	0	0	0
0	0	0	0
0	0	0.7	0
0	0	3.2	0
0	2.15385	0	0
0	1.49254	0	0
0	0	1.1	0
0	1.5873	0	0
0	2.22222	0	8.33333
0	0	0	0
16.7	0	1.9	0
0	0	0	0
0	0	2.1	0.943396
0	0	0	0
0	0	3.1	0
6.7	0	2.2	0
0	0	0	1.14942
2	6.45161	0	0
0	0	0	0
0	0	1	0
0	1.56863	4.9	11.1111
0	0	0	0
1.4	0	0	0
0	1.0582	10.5	0
0	0	0	0
0	0	0	0
0	0	2.2	0
0	0	4.2	0
0	11.1111	1.5	2.43902
1.2	0	0	0
2.3	0	0	5.26316
0	0	2.7	0
0	0	10	0
2.7	1.5873	3.4
0	0	5.6
3	0	3.2
0	2.77778	0
1.7	1.69492	0
2.2	0	0
0	1.5625	2.9
0	5.55556	0
0	0.990099	0
0	0	10
2	5.26316	3.7
0	0	0
1.3	5	4
0	3.44828	0
0	0	0
0	0	1.7
0	0	0
0	1.69492	0
0	0	0
0	2.28311	0
0	0	0
0	3.125	0
0	0	0
0	5.08475	0
0	4.54545	4.54545
0	0	0
0	0	6.66667
0	0	0
0	0	2.7027
0	0	4.44444
0	0	6.25
0	0	2.43902
0	0	4.16667
0	0	0
0	0.995025	1.51515
0	0	0
0	1.68539	0
0	1.81818	0
0	1.92308	1.92308
0	0	3.44828
0	0	0
0	0	1.72414
0.529101	0	0
0	0.689655	0
0	0	0
0	2.42215	0
0	0	0
1.66667	0	0
1.44928	2.94118	0
0	0	9.09091
0	0	0
3.84615	0	0
0	0	0
0	1.35135	9.52381
0	0	0
0.833333	0	5.55556
0	0	0
0	4.44444	11.1111
1.31234	1.74419	3.84615
0	4.83871	0
0	0	1.83486
0	3.77358	17.8571
4.87805	0	2.66667
0.292398	0	0
0	0
0	5.55556
0	0
0	0
0
1.59363
2.94118
1.93548
0
1.00671
2.24719
2.1978
0
1.0101
0

## Sheet: Fig5h-i
Fig5h	Cdkn1a	-2.84
	Cdkn2b	-2.451
	Cdkn3	2.969
Fig5i	Slc2a2	-2.119
	Hnf4a	-4.959
	Arx	-1.942

## Sheet: Fig6
Fig6h	Mki67	-4.274
	Foxm1	-2.323
	Aurka	-2.405

## Sheet: SuppFig1
Supp Fig1g		D30 vs D5
	Sst	4.538
	Gcg	2.595
Supp Fig1h	Ins	2.215
Supp Fig1e					SuppFig 1i						SuppFig1k	DT %KI67 GCG+cells					DT %KI67 SST+cells
	NT	3dpa	5dpa			noDT	5dpa	30dpa	10wpa			NT	3dpa	5dpa	30dpa		NT	3dpa	5dpa	30dpa
	1.6	0	6.3			1.65877	0.225479	0	0.591716			0	0	0	0		0	0	0	0
	2.8	0	4.1			0.244499	0.189753	1.04167	0			0	0	0	0		0	0	0	0
	0.9	0	4.3			0	0		0.373134			0	0	0	0		0	0	0	0
	0.9	0	5.9									0	0	0	0		0	0	0	0
	1.4	2.4	0									0	0	0	0		0	0	0	0
	4.4	5.9	1.5		SuppFig 1j	Aurkb	Foxm1	Plk1	Mki67			0	0	0	0		0	0	0	0
	1.1	1.8	0			2.701	2.164	2.202	2.57			14.2857	0	0	0		0	0	0	0
	1.1	3.5	0									0	0	0	0		0	0	0	0
	0	0	1.8									0	0	0	0		0	0	0	0
	2.4	0	3.6									0	0	0	0		0	0	0	0
	0	4.1	3.8									0	0	0	0		0	0	0	0
	0.6	11.4	1.8									0	0	0	0		0	0	0	0
	0	0	4.4									0	0	0	0		0	0	0	0
	0.56	0	8.2									0	0	0	0		0	0	0	0
	0.85	2.7	5.4									0	0	12.5	0		0	0	0	0
	1.27	2	1.7									0	0	0	0		0	0	0	0
	0	1.2	5.3									0	0	0	8.33333		0	0	0	0
	1.62	4.4	2.8									0	0	0	0		0	0	0	0
	1.01	0	5.7									0	0	0	0		0	0	0	0
	0.8	3	5.8									0	0	0	3.0303		0	0	0	0
	0.96	2.6	3.8									0	0	0	0		0	0	0	0
	0	2.1	3.3									0	0	0	0		0	0	0	0
	1.3	5.7	0									0	0	0	0		0	0	0	0
	0	5.2	5.8									0	0	0	0		0	0	0	0
	0	3.9	70.6									0	0	14.2857	0		0	0	0	0
	0	3.8	6.5									0	0	0	0		0	0	0	0
	2.2	1.8	36.4									0	0	0	0		0	0	0	0
	1.4	0.6	15.7									0	0	0	0		0	0	0	0
	0	4.7	25.7									0	0	0	0		0	0	0	0
	1.5	3.4	9.4									0	0	0	0		0	0	0	0
		0	0									0	0	0	8.33333		0	0	0	0
		2.7	0									4.16667	0	0	0		0	0	0	0
		4.5	15									0	2.77778	0	0		0	0	0	0
		5.1	7									0	0	0	0		0	0	0	0
			5									2.94118	0	0	0		0	0	0	0
			6									0	0	4.34783	0		0	0	0	0
			0									0	0	0	7.14286		0	0	0	0
			0									0	0	0	0		0	0	0	0
			32									0	0	0	0		0	0	0	0
			0									13.3333	25	0	0		0	0	0	0
			0									0	0	0	0		0	0	0	0
												0	0	0	0		0	0	0	0
												0	0	0	0		0	0	0	0
												9.09091	0	0	0		0	0	0	0
												0	0	0	0		0	0	0	0
												20	0	0	4.16667		0	0	0	0
												11.1111	0	0	27.2727		0	0	0	0
												0	0	0	0		0	0	0	0
												0	0	0	0		0	0	0	0
												0	0	0	0		0	0	0	0
												0	0		0		0	0
												0	0		11.1111		0	0
												0	0		7.69231		0	0
												13.3333			0		0
												0			0		0
												0			0		0
												6.66667					0
												30					0
												0					0
												0					0
												0					0
												0					0
												0					0
												7.69231					0
												2.5641					0
												0					0
												20					0
												33.3333					0
												0					0
												0					0
												0					0
												0					0
												0					0
												0					0
												0					0

[truncated: 1 more sheets: SuppFig2]
